# Supplementary material for: Genomic Organization of Human Transcription Initiation Complexes
Source: PLoS One. 2016 Feb 11;11(2):e0149339. doi: 10.1371/journal.pone.0149339 (PMC4750860; doi:10.1371/journal.pone.0149339)
Supplement: S1 File — Table A: TFIIB locations at protein coding genes, Table B: TFIIB occupancy across cancer cell lines, Table C: Sequencing statistics, and Table D: hg18 RefSeq Annotation. (XLSX) [file pone.0149339.s003.xlsx]

## Sheet: Table A - TFIIB
Table A - 8,364 TFIIB locations at mRNA genes
Contains hg18 genomic coordinates of TFIIB peak pairs (columns F-J), associated chromatin states (colums K-N), and associated RefSeq genes (columns O-R)
Column #	Name		Description		TFIIB_ID	chrom	mdpt_cwpair	mdpt+1	reads_sum	HMM_start	HMM_end	HMM_region	HMM_length	feature_ID	strand	reference_point(TSS)	dist
1	REF_order		Arbitrary row number		chr21;44020609;198;cw_distance=51	chr21	44020609	44020610	198	44020000	44021200	1 Active Promoter	length=1200	NM_100;CSTB	C	44020687	78
2	TFIIB_ID		Unique, nonredundant identification string for TFIIB binding locations: chromosome; peak-pair midpoint coordinate; tags; peak-pair distance		chrX;118809617;3074;cw_distance=48	chrX	118809617	118809618	3074	118808600	118810400	1 Active Promoter	length=1800	NM_1000;RPL39	C	118809634	17
3	chrom		chromosome		chrX;118809763;359;cw_distance=24	chrX	118809763	118809764	359	118808600	118810400	1 Active Promoter	length=1800	NM_1000;RPL39	C	118809634	-129
4	mdpt_cwpair		genome coordinate for TFIIB peak-pair midpoint		chr14;49157086;210;cw_distance=0	chr14	49157086	49157087	210	49155600	49158400	1 Active Promoter	length=2800	NM_1001;RPL36AL	C	49157099	13
5	mdpt+1		1 bp interval arbitrarily created for display on genome browsers		chr20;56659645;102;cw_distance=30	chr20	56659645	56659646	102	56659200	56662000	1 Active Promoter	length=2800	NM_1001433;STX16	W	56659714	-69
6	reads_sum		total number of sequence reads associated with TFIIB bound location		chr8;74953629;747;cw_distance=38	chr8	74953629	74953630	747	74952600	74954400	1 Active Promoter	length=1800	NM_1001481;UBE2W	C	74953664	35
7	HMM_start	ENCODE-annotated regions	start coordinate for ENCODE-annotated regions using Hidden-Markov Modeling of epigenetic marks		chr8;74953817;71;cw_distance=9	chr8	74953817	74953818	71	74952600	74954400	1 Active Promoter	length=1800	NM_1001481;UBE2W	C	74953664	-153
8	HMM_end	Extended Data Figure 1a	end coordinate for ENCODE-annotated regions		chr8;74953941;300;cw_distance=73	chr8	74953941	74953942	300	74952600	74954400	1 Active Promoter	length=1800	NM_1001481;UBE2W	C	74953664	-277
9	HMM_region		ENCODE region name		chr10;16518991;183;cw_distance=13	chr10	16518991	16518992	183	16518800	16519800	1 Active Promoter	length=1000	NM_1001484;PTER	W	16518972	19
10	HMM_length		base pair length of ENCODE region		chr21;43186208;595;cw_distance=10	chr21	43186208	43186209	595	43186000	43187400	1 Active Promoter	length=1400	NM_1001503;NDUFV3	W	43186446	-238
11	feature_ID	RefSeq annotation	Feature identification		chr2;63921460;861;cw_distance=7	chr2	63921460	63921461	861	63921000	63923000	1 Active Promoter	length=2000	NM_1001521;UGP2	W	63921601	-141
12	strand	All Figures	Feature strand		chr9;85427658;228;cw_distance=14	chr9	85427658	85427659	228	85427400	85428800	1 Active Promoter	length=1400	NM_1001551;C9orf103	W	85427852	-194
13	reference_point(TSS)		Transcription Start Site		chr15;47235333;185;cw_distance=63	chr15	47235333	47235334	185	47233800	47236000	1 Active Promoter	length=2200	NM_1001556;GALK2	W	47235267	66
14	dist		TFIIB distance from TSS (negative values are upstream of TSS)		chr12;108015658;370;cw_distance=50	chr12	108015658	108015659	370	108014600	108016000	1 Active Promoter	length=1400	NM_1001655;ALKBH2	C	108015676	18
					chr12;108015826;951;cw_distance=35	chr12	108015826	108015827	951	108014600	108016000	1 Active Promoter	length=1400	NM_1001655;ALKBH2	C	108015676	-150
					chr7;148454313;1078;cw_distance=19	chr7	148454313	148454314	1078	148453400	148455800	1 Active Promoter	length=2400	NM_1001661;ZNF425	C	148454371	58
					chr2;138975752;192;cw_distance=7	chr2	138975752	138975753	192	138975000	138975800	1 Active Promoter	length=800	NM_1001664;SPOPL	W	138975819	-67
					chr2;138975551;13;cw_distance=52	chr2	138975551	138975552	13	138975000	138975800	1 Active Promoter	length=800	NM_1001664;SPOPL	W	138975819	-268
					chr21;39739701;902;cw_distance=36	chr21	39739701	39739702	902	39738600	39740400	1 Active Promoter	length=1800	NM_1001713;SH3BGR	W	39739666	35
					chr1;174443452;1267;cw_distance=30	chr1	174443452	174443453	1267	174441200	174444800	1 Active Promoter	length=3600	NM_1001740;RFWD2	C	174442993	-459
					chr1;174443201;86;cw_distance=39	chr1	174443201	174443202	86	174441200	174444800	1 Active Promoter	length=3600	NM_1001740;RFWD2	C	174442993	-208
					chr9;37582613;590;cw_distance=6	chr9	37582613	37582614	590	37581400	37583000	1 Active Promoter	length=1600	NM_1001790;TOMM5	C	37582636	23
					chr9;37582841;142;cw_distance=22	chr9	37582841	37582842	142	37581400	37583000	1 Active Promoter	length=1600	NM_1001790;TOMM5	C	37582636	-205
					chr22;48740413;309;cw_distance=25	chr22	48740413	48740414	309	48739800	48741800	1 Active Promoter	length=2000	NM_1001852;PIM3	W	48740146	267
					chr21;35182875;1312;cw_distance=16	chr21	35182875	35182876	1312	35182600	35184600	1 Active Promoter	length=2000	NM_1001890;RUNX1	C	35182857	-18
					chr21;37367473;102;cw_distance=33	chr21	37367473	37367474	102	37366800	37368800	1 Active Promoter	length=2000	NM_1001894;TTC3	W	37367440	33
					chr18;41938226;262;cw_distance=13	chr18	41938226	41938227	262	41938000	41939200	1 Active Promoter	length=1200	NM_1001937;ATP5A1	C	41938197	-29
					chr21;29318848;409;cw_distance=29	chr21	29318848	29318849	409	29318600	29319600	1 Active Promoter	length=1000	NM_1001992;USP16	W	29318808	40
					chr21;29319252;112;cw_distance=54	chr21	29319252	29319253	112	29318600	29319600	1 Active Promoter	length=1000	NM_1001992;USP16	W	29318808	444
					chr21;29318705;284;cw_distance=20	chr21	29318705	29318706	284	29318600	29319600	1 Active Promoter	length=1000	NM_1001992;USP16	W	29318808	-103
					chr1;11082497;647;cw_distance=77	chr1	11082497	11082498	647	11081600	11082800	1 Active Promoter	length=1200	NM_1001998;EXOSC10	C	11082525	28
					chr12;119123305;3355;cw_distance=32	chr12	119123305	119123306	3355	119122400	119124400	1 Active Promoter	length=2000	NM_1002;RPLP0	C	119123397	92
					chr7;33068903;196;cw_distance=12	chr7	33068903	33068904	196	33067600	33070200	1 Active Promoter	length=2600	NM_1002010;NT5C3	C	33068934	31
					chr7;33069364;158;cw_distance=25	chr7	33069364	33069365	158	33067600	33070200	1 Active Promoter	length=2600	NM_1002010;NT5C3	C	33068934	-430
					chr12;130979534;334;cw_distance=79	chr12	130979534	130979535	334	130979000	130980800	1 Active Promoter	length=1800	NM_1002020;PUS1	W	130979697	-163
					chr17;44324656;477;cw_distance=6	chr17	44324656	44324657	477	44323800	44324800	1 Active Promoter	length=1000	NM_1002027;ATP5G1	W	44325146	-490
					chr6;127706246;676;cw_distance=76	chr6	127706246	127706247	676	127705600	127707200	1 Active Promoter	length=1600	NM_1002030;ECHDC1	C	127706447	201
					chr17;70662223;2107;cw_distance=22	chr17	70662223	70662224	2107	70661200	70662600	1 Active Promoter	length=1400	NM_1002032;HN1	C	70662369	146
					chr2;64604694;287;cw_distance=77	chr2	64604694	64604695	287	64604200	64604800	1 Active Promoter	length=600	NM_1002243;AFTPH	W	64604942	-248
					chr10;99486936;227;cw_distance=26	chr10	99486936	99486937	227	99486800	99487600	1 Active Promoter	length=800	NM_1002262;ZFYVE27	W	99486867	69
					chr2;69518311;509;cw_distance=2	chr2	69518311	69518312	509	69518200	69518800	4 Strong Enhancer	length=600	NM_1002755;NFU1	C	69518257	-54
					chr2;69518082;860;cw_distance=11	chr2	69518082	69518083	860	69517200	69518200	1 Active Promoter	length=1000	NM_1002755;NFU1	C	69518257	175
					chr10;105871902;265;cw_distance=39	chr10	105871902	105871903	265	105871800	105872600	1 Active Promoter	length=800	NM_1002759;SFR1	W	105871918	-16
					chr10;73784533;96;cw_distance=76	chr10	73784533	73784534	96	73783800	73784800	1 Active Promoter	length=1000	NM_1002762;DNAJB12	C	73784913	380
					chr10;73784800;44;cw_distance=51	chr10	73784800	73784801	44	73784800	73785600	4 Strong Enhancer	length=800	NM_1002762;DNAJB12	C	73784913	113
					chr10;73784681;829;cw_distance=42	chr10	73784681	73784682	829	73783800	73784800	1 Active Promoter	length=1000	NM_1002762;DNAJB12	C	73784913	232
					chr1;143706353;1449;cw_distance=16	chr1	143706353	143706354	1449	143697600	143707800	15 Repetitive/CNV	length=10200	NM_1002812;PDE4DIP	C	143706379	26
					chr1;143706054;239;cw_distance=50	chr1	143706054	143706055	239	143697600	143707800	15 Repetitive/CNV	length=10200	NM_1002812;PDE4DIP	C	143706379	325
					chr1;143706179;233;cw_distance=72	chr1	143706179	143706180	233	143697600	143707800	15 Repetitive/CNV	length=10200	NM_1002812;PDE4DIP	C	143706379	200
					chr8;37876164;1325;cw_distance=67	chr8	37876164	37876165	1325	37874400	37876200	1 Active Promoter	length=1800	NM_1002814;RAB11FIP1	C	37876173	9
					chr17;42641401;407;cw_distance=43	chr17	42641401	42641402	407	42641000	42642400	4 Strong Enhancer	length=1400	NM_1002841;MYL4	W	42641426	-25
					chr15;54813016;605;cw_distance=3	chr15	54813016	54813017	605	54812600	54813400	1 Active Promoter	length=800	NM_1002843;ZNF280D	C	54813079	63
					chr15;58477487;213;cw_distance=27	chr15	58477487	58477488	213	58476800	58477600	1 Active Promoter	length=800	NM_1002857;ANXA2	C	58477477	-10
					chr22;40673091;23;cw_distance=49	chr22	40673091	40673092	23	40672400	40674000	1 Active Promoter	length=1600	NM_1002876;CENPM	C	40673094	3
					chr17;39936305;150;cw_distance=18	chr17	39936305	39936306	150	39934800	39936600	1 Active Promoter	length=1800	NM_1002909;GPATCH8	C	39936483	178
					chr17;39936616;73;cw_distance=64	chr17	39936616	39936617	73	39936600	39937200	4 Strong Enhancer	length=600	NM_1002909;GPATCH8	C	39936483	-133
					chr15;67532203;6720;cw_distance=18	chr15	67532203	67532204	6720	67531000	67534000	1 Active Promoter	length=3000	NM_1003;RPLP1	W	67532212	-9
					chr12;32151048;22;cw_distance=16	chr12	32151048	32151049	22	32151000	32151600	1 Active Promoter	length=600	NM_1003398;BICD1	W	32151451	-403
					chr22;33983481;480;cw_distance=30	chr22	33983481	33983482	480	33983000	33984800	1 Active Promoter	length=1800	NM_1003681;HMGXB4	W	33983444	37
					chr6;43705741;800;cw_distance=30	chr6	43705741	43705742	800	43704000	43705800	1 Active Promoter	length=1800	NM_1003690;MAD2L1BP	W	43705256	485
					chr6;43705333;89;cw_distance=30	chr6	43705333	43705334	89	43704000	43705800	1 Active Promoter	length=1800	NM_1003690;MAD2L1BP	W	43705256	77
					chr22;28492876;604;cw_distance=5	chr22	28492876	28492877	604	28492200	28494200	1 Active Promoter	length=2000	NM_1003692;ZMAT5	C	28492969	93
					chr6;7052978;86;cw_distance=68	chr6	7052978	7052979	86	7052800	7053000	2 Weak Promoter	length=200	NM_1003698;RREB1	W	7053084	-106
					chr7;98901716;1336;cw_distance=60	chr7	98901716	98901717	1336	98901400	98901800	1 Active Promoter	length=400	NM_1003713;ATP5J2	C	98901760	44
					chr17;59173079;1061;cw_distance=37	chr17	59173079	59173080	1061	59171600	59174000	1 Active Promoter	length=2400	NM_1003786;STRADA	C	59173062	-17
					chr17;59172884;111;cw_distance=66	chr17	59172884	59172885	111	59171600	59174000	1 Active Promoter	length=2400	NM_1003786;STRADA	C	59173062	178
					chr8;37713296;712;cw_distance=30	chr8	37713296	37713297	712	37713200	37714000	1 Active Promoter	length=800	NM_1003791;ERLIN2	W	37713254	42
					chr7;74146680;375;cw_distance=25	chr7	74146680	74146681	375	74145800	74147400	1 Active Promoter	length=1600	NM_1003795;GTF2IRD2B	W	74146282	398
					chr7;74146296;114;cw_distance=22	chr7	74146296	74146297	114	74145800	74147400	1 Active Promoter	length=1600	NM_1003795;GTF2IRD2B	W	74146282	14
					chr7;150576617;9;cw_distance=2	chr7	150576617	150576618	9	150576200	150577600	2 Weak Promoter	length=1400	NM_1003801;SMARCD3	C	150576682	65
					chr4;83514500;485;cw_distance=78	chr4	83514500	83514501	485	83511600	83515600	1 Active Promoter	length=4000	NM_1003810;HNRNPD	C	83514173	-327
					chr22;19191901;660;cw_distance=14	chr22	19191901	19191902	660	19190800	19196800	15 Repetitive/CNV	length=6000	NM_1003891;MED15	W	19191885	16
					chr22;19191751;619;cw_distance=46	chr22	19191751	19191752	619	19190800	19196800	15 Repetitive/CNV	length=6000	NM_1003891;MED15	W	19191885	-134
					chr20;35351490;309;cw_distance=48	chr20	35351490	35351491	309	35351000	35353000	1 Active Promoter	length=2000	NM_1003897;MANBAL	W	35351464	26
					chr15;38185199;280;cw_distance=11	chr15	38185199	38185200	280	38184400	38185200	4 Strong Enhancer	length=800	NM_1003942;BMF	C	38185579	380
					chr19;41322882;389;cw_distance=28	chr19	41322882	41322883	389	41322000	41323800	1 Active Promoter	length=1800	NM_1003962;CAPNS1	W	41322757	125
					chr11;799954;1749;cw_distance=17	chr11	799954	799955	1749	798000	801000	1 Active Promoter	length=3000	NM_1004;RPLP2	W	799935	19
					chr11;799799;250;cw_distance=49	chr11	799799	799800	250	798000	801000	1 Active Promoter	length=3000	NM_1004;RPLP2	W	799935	-136
					chr1;204875542;399;cw_distance=31	chr1	204875542	204875543	399	204874600	204876600	1 Active Promoter	length=2000	NM_1004023;DYRK3	W	204875503	39
					chr1;204875342;58;cw_distance=35	chr1	204875342	204875343	58	204874600	204876600	1 Active Promoter	length=2000	NM_1004023;DYRK3	W	204875503	-161
					chr16;18480905;179;cw_distance=38	chr16	18480905	18480906	179	18480200	18481000	1 Active Promoter	length=800	NM_1004060;NOMO2	C	18480935	30
					chr16;16233981;161;cw_distance=37	chr16	16233981	16233982	161	16233200	16234000	2 Weak Promoter	length=800	NM_1004067;NOMO3	W	16233889	92
					chr5;176786267;115;cw_distance=28	chr5	176786267	176786268	115	176786000	176786400	6 Weak Enhancer	length=400	NM_1004105;GRK6	W	176786292	-25
					chr1;178390631;638;cw_distance=21	chr1	178390631	178390632	638	178390200	178391600	1 Active Promoter	length=1400	NM_1004128;QSOX1	W	178390590	41
					chr1;178390445;229;cw_distance=11	chr1	178390445	178390446	229	178390200	178391600	1 Active Promoter	length=1400	NM_1004128;QSOX1	W	178390590	-145
					chr15;100280285;11;cw_distance=78	chr15	100280285	100280286	11	100280000	100281200	4 Strong Enhancer	length=1200	NM_1004195;OR4F4	C	100280785	500
					chr15;88696541;332;cw_distance=54	chr15	88696541	88696542	332	88696400	88697200	1 Active Promoter	length=800	NM_1004309;ZNF774	W	88696480	61
					chr6;105511614;143;cw_distance=21	chr6	105511614	105511615	143	105506800	105514800	1 Active Promoter	length=8000	NM_1004317;LIN28B	W	105511615	-1
					chr1;53080916;208;cw_distance=68	chr1	53080916	53080917	208	53080200	53083800	1 Active Promoter	length=3600	NM_1004339;ZYG11A	W	53080770	146
					chr1;53081154;280;cw_distance=80	chr1	53081154	53081155	280	53080200	53083800	1 Active Promoter	length=3600	NM_1004339;ZYG11A	W	53080770	384
					chr7;99743407;14;cw_distance=27	chr7	99743407	99743408	14	99734400	99753800	11 Weak Txn	length=19400	NM_1004351;SPDYE3	W	99743260	147
					chr9;139316534;647;cw_distance=53	chr9	139316534	139316535	647	139316400	139316600	7 Weak Enhancer	length=200	NM_1004354;NRARP	C	139316524	-10
					chr19;15765618;6;cw_distance=71	chr19	15765618	15765619	6	15761000	15774400	12 Repressed	length=13400	NM_1004466;OR10H5	W	15765858	-240
					chr2;105834764;22;cw_distance=33	chr2	105834764	105834765	22	105833800	105835400	1 Active Promoter	length=1600	NM_1004720;NCK2	W	105834635	129
					chr2;105834436;33;cw_distance=66	chr2	105834436	105834437	33	105833800	105835400	1 Active Promoter	length=1600	NM_1004720;NCK2	W	105834635	-199
					chr11;74788227;1858;cw_distance=50	chr11	74788227	74788228	1858	74788200	74790000	1 Active Promoter	length=1800	NM_1005;RPS3	W	74788209	18
					chr17;54538819;392;cw_distance=73	chr17	54538819	54538820	392	54537400	54539800	1 Active Promoter	length=2400	NM_1005207;TRIM37	C	54539048	229
					chr11;56224456;12;cw_distance=1	chr11	56224456	56224457	12	56214800	56279400	13 Heterochrom/lo	length=64600	NM_1005213;OR9G1	W	56224439	17
					chr4;191185412;6;cw_distance=59	chr4	191185412	191185413	6	191184000	191195800	13 Heterochrom/lo	length=11800	NM_1005217;FRG2	C	191185406	-6
					chr19;62144;10;cw_distance=10	chr19	62144	62145	10	61400	62400	4 Strong Enhancer	length=1000	NM_1005240;OR4F17	W	61678	466
					chr1;109627185;135;cw_distance=26	chr1	109627185	109627186	135	109626400	109627600	1 Active Promoter	length=1200	NM_1005290;PSRC1	C	109627313	128
					chr1;109627676;634;cw_distance=52	chr1	109627676	109627677	634	109627600	109628600	4 Strong Enhancer	length=1000	NM_1005290;PSRC1	C	109627313	-363
					chr1;109627264;56;cw_distance=58	chr1	109627264	109627265	56	109626400	109627600	1 Active Promoter	length=1200	NM_1005290;PSRC1	C	109627313	49
					chr17;17681064;13;cw_distance=62	chr17	17681064	17681065	13	17680200	17681200	1 Active Promoter	length=1000	NM_1005291;SREBF1	C	17681050	-14
					chr11;59238279;6;cw_distance=39	chr11	59238279	59238280	6	59234800	59239800	13 Heterochrom/lo	length=5000	NM_1005324;OR10V1	C	59237894	-385
					chr10;121292307;271;cw_distance=42	chr10	121292307	121292308	271	121291200	121293200	1 Active Promoter	length=2000	NM_1005339;RGS10	C	121292212	-95
					chr12;52121514;2602;cw_distance=13	chr12	52121514	52121515	2602	52121200	52122600	1 Active Promoter	length=1400	NM_1005354;PRR13	W	52121699	-185
					chr12;52121839;709;cw_distance=79	chr12	52121839	52121840	709	52121200	52122600	1 Active Promoter	length=1400	NM_1005354;PRR13	W	52121699	140
					chr12;52121252;329;cw_distance=40	chr12	52121252	52121253	329	52121200	52122600	1 Active Promoter	length=1400	NM_1005354;PRR13	W	52121699	-447
					chr14;18623387;9;cw_distance=56	chr14	18623387	18623388	9	18619800	18652200	13 Heterochrom/lo	length=32400	NM_1005356;POTEG	W	18623364	23
					chr12;120502791;673;cw_distance=59	chr12	120502791	120502792	673	120502600	120503000	2 Weak Promoter	length=400	NM_1005366;KDM2B	C	120502747	-44
					chr19;48866145;200;cw_distance=44	chr19	48866145	48866146	200	48865800	48866600	2 Weak Promoter	length=800	NM_1005376;PLAUR	C	48866338	193
					chr2;65308243;815;cw_distance=18	chr2	65308243	65308244	815	65307200	65311000	1 Active Promoter	length=3800	NM_1005386;ACTR2	W	65308332	-89
					chr10;57791256;630;cw_distance=0	chr10	57791256	57791257	630	57790400	57792400	1 Active Promoter	length=2000	NM_1005413;ZWINT	C	57791040	-216
					chr10;57791036;541;cw_distance=42	chr10	57791036	57791037	541	57790400	57792400	1 Active Promoter	length=2000	NM_1005413;ZWINT	C	57791040	4
					chr1;148079407;2691;cw_distance=20	chr1	148079407	148079408	2691	148078400	148083000	1 Active Promoter	length=4600	NM_1005464;HIST2H3A	C	148079389	-18
					chr1;59115;150;cw_distance=70	chr1	59115	59116	150	58600	59600	4 Strong Enhancer	length=1000	NM_1005484;OR4F5	W	58953	162
					chr2;198007990;192;cw_distance=25	chr2	198007990	198007991	192	198006600	198009000	1 Active Promoter	length=2400	NM_1005526;SF3B1	C	198008016	26
					chr11;5483466;10566;cw_distance=19	chr11	5483466	5483467	10566	5482400	5484000	1 Active Promoter	length=1600	NM_1005567;OR51B5	C	5483458	-8
					chr22;27467802;283;cw_distance=59	chr22	27467802	27467803	283	27467800	27468000	6 Weak Enhancer	length=200	NM_1005735;CHEK2	C	27467822	20
					chr2;64100165;157;cw_distance=69	chr2	64100165	64100166	157	64098400	64100800	1 Active Promoter	length=2400	NM_1005739;VPS54	C	64099718	-447
					chr2;64099961;323;cw_distance=1	chr2	64099961	64099962	323	64098400	64100800	1 Active Promoter	length=2400	NM_1005739;VPS54	C	64099718	-243
					chr14;72995347;185;cw_distance=27	chr14	72995347	72995348	185	72995200	72996000	1 Active Promoter	length=800	NM_1005743;NUMB	C	72995039	-308
					chr10;51497667;305;cw_distance=23	chr10	51497667	51497668	305	51496800	51498400	1 Active Promoter	length=1600	NM_1005751;FAM21A	W	51497689	-22
					chr19;45253994;117;cw_distance=23	chr19	45253994	45253995	117	45253200	45254200	1 Active Promoter	length=1000	NM_1005851;ZNF780B	C	45253955	-39
					chr3;135452465;368;cw_distance=77	chr3	135452465	135452466	368	135452400	135452800	1 Active Promoter	length=400	NM_1005861;RYK	C	135452276	-189
					chr3;48729652;36;cw_distance=52	chr3	48729652	48729653	36	48728600	48729800	1 Active Promoter	length=1200	NM_1005909;IP6K2	C	48729715	63
					chr4;152240220;13335;cw_distance=22	chr4	152240220	152240221	13335	152240200	152241600	1 Active Promoter	length=1400	NM_1006;RPS3A	W	152240203	17
					chr4;152240045;730;cw_distance=42	chr4	152240045	152240046	730	152240000	152240200	2 Weak Promoter	length=200	NM_1006;RPS3A	W	152240203	-158
					chr21;46530729;404;cw_distance=37	chr21	46530729	46530730	404	46529800	46531600	1 Active Promoter	length=1800	NM_1006114;YBEY	W	46530694	35
					chr16;46957307;1443;cw_distance=31	chr16	46957307	46957308	1443	46957200	46957800	1 Active Promoter	length=600	NM_1006610;SIAH1	C	46957285	-22
					chr5;176006754;398;cw_distance=23	chr5	176006754	176006755	398	176006400	176006800	4 Strong Enhancer	length=400	NM_1006616;TSPAN17	W	176006993	-239
					chr9;127509317;614;cw_distance=70	chr9	127509317	127509318	614	127508600	127509400	1 Active Promoter	length=800	NM_1006617;MAPKAP1	C	127509334	17
					chr2;128285330;404;cw_distance=13	chr2	128285330	128285331	404	128283800	128285400	1 Active Promoter	length=1600	NM_1006622;WDR33	C	128285231	-99
					chr2;128285266;262;cw_distance=36	chr2	128285266	128285267	262	128283800	128285400	1 Active Promoter	length=1600	NM_1006622;WDR33	C	128285231	-35
					chr16;24934165;29;cw_distance=46	chr16	24934165	24934166	29	24933400	24934600	1 Active Promoter	length=1200	NM_1006634;ARHGAP17	C	24934176	11
					chr9;129870314;176;cw_distance=67	chr9	129870314	129870315	176	129870200	129870400	2 Weak Promoter	length=200	NM_1006641;SLC25A25	W	129870299	15
					chr22;37766654;171;cw_distance=50	chr22	37766654	37766655	171	37766200	37767800	1 Active Promoter	length=1600	NM_1006666;APOBEC3F	W	37766618	36
					chr22;37766886;97;cw_distance=11	chr22	37766886	37766887	97	37766200	37767800	1 Active Promoter	length=1600	NM_1006666;APOBEC3F	W	37766618	268
					chrX;57164823;171;cw_distance=21	chrX	57164823	57164824	171	57163800	57165000	1 Active Promoter	length=1200	NM_1006681;SPIN2B	C	57164704	-119
					chr11;63883112;416;cw_distance=23	chr11	63883112	63883113	416	63883000	63883800	1 Active Promoter	length=800	NM_1006944;RPS6KA4	W	63883200	-88
					chr1;111308082;1088;cw_distance=14	chr1	111308082	111308083	1088	111307400	111309200	1 Active Promoter	length=1800	NM_1006945;LRIF1	C	111308089	7
					chr12;99060769;686;cw_distance=27	chr12	99060769	99060770	686	99059600	99061000	1 Active Promoter	length=1400	NM_1006947;UHRF1BP1L	C	99060773	4
					chrX;71413797;1021;cw_distance=16	chrX	71413797	71413798	1021	71412600	71413800	1 Active Promoter	length=1200	NM_1007;RPS4X	C	71413866	69
					chr17;25828568;752;cw_distance=61	chr17	25828568	25828569	752	25828200	25829600	1 Active Promoter	length=1400	NM_1007024;GOSR1	W	25828551	17
					chr11;77528440;225;cw_distance=8	chr11	77528440	77528441	225	77528200	77529200	1 Active Promoter	length=1000	NM_1007027;ALG8	C	77528347	-93
					chr11;77528331;600;cw_distance=42	chr11	77528331	77528332	600	77528200	77529200	1 Active Promoter	length=1000	NM_1007027;ALG8	C	77528347	16
					chr8;59628361;1312;cw_distance=6	chr8	59628361	59628362	1312	59627800	59630200	1 Active Promoter	length=2400	NM_1007067;SDCBP	W	59628281	80
					chr3;12858008;1009;cw_distance=75	chr3	12858008	12858009	1009	12857600	12858400	1 Active Promoter	length=800	NM_1007073;RPL32	C	12858081	73
					chrX;47748297;19;cw_distance=17	chrX	47748297	47748298	19	47747800	47748800	1 Active Promoter	length=1000	NM_1007088;ZNF182	C	47748321	24
					chr10;38423344;159;cw_distance=10	chr10	38423344	38423345	159	38423200	38423800	1 Active Promoter	length=600	NM_1007094;ZNF37A	W	38423269	75
					chr1;53253598;17;cw_distance=29	chr1	53253598	53253599	17	53252800	53254200	1 Active Promoter	length=1400	NM_1007099;SCP2	W	53253197	401
					chr9;94680074;175;cw_distance=26	chr9	94680074	94680075	175	94679400	94680400	1 Active Promoter	length=1000	NM_1007101;ZNF484	C	94680091	17
					chr22;30480004;285;cw_distance=32	chr22	30480004	30480005	285	30480000	30480400	1 Active Promoter	length=400	NM_1007188;DEPDC5	W	30480008	-4
					chr1;173235068;972;cw_distance=11	chr1	173235068	173235069	972	173235000	173237200	1 Active Promoter	length=2200	NM_1007214;CACYBP	W	173235193	-125
					chr3;187025713;156;cw_distance=1	chr3	187025713	187025714	156	187022800	187027000	1 Active Promoter	length=4200	NM_1007225;IGF2BP2	C	187025521	-192
					chr1;170017059;823;cw_distance=18	chr1	170017059	170017060	823	170017000	170018200	1 Active Promoter	length=1200	NM_1007239;METTL13	W	170017383	-324
					chr1;170017481;340;cw_distance=71	chr1	170017481	170017482	340	170017000	170018200	1 Active Promoter	length=1200	NM_1007239;METTL13	W	170017383	98
					chr7;111850365;198;cw_distance=75	chr7	111850365	111850366	198	111850000	111850600	4 Strong Enhancer	length=600	NM_1007245;IFRD1	W	111850434	-69
					chr11;123600655;62;cw_distance=55	chr11	123600655	123600656	62	123600600	123601400	4 Strong Enhancer	length=800	NM_1007249;OR8G2	W	123600607	48
					chr7;64104506;700;cw_distance=37	chr7	64104506	64104507	700	64103800	64104600	1 Active Promoter	length=800	NM_1007253;ERV3-1	C	64104559	53
					chr7;64104670;16;cw_distance=40	chr7	64104670	64104671	16	64104600	64105200	4 Strong Enhancer	length=600	NM_1007253;ERV3-1	C	64104559	-111
					chr1;13948446;324;cw_distance=30	chr1	13948446	13948447	324	13948400	13948600	2 Weak Promoter	length=200	NM_1007257;PRDM2	W	13948462	-16
					chr19;50274361;280;cw_distance=51	chr19	50274361	50274362	280	50274200	50275200	1 Active Promoter	length=1000	NM_1007270;GEMIN7	W	50274357	4
					chr10;76538842;232;cw_distance=25	chr10	76538842	76538843	232	76537600	76541000	4 Strong Enhancer	length=3400	NM_1007271;DUSP13	C	76538976	134
					chr10;76539057;103;cw_distance=22	chr10	76539057	76539058	103	76537600	76541000	4 Strong Enhancer	length=3400	NM_1007271;DUSP13	C	76538976	-81
					chr11;124944347;119;cw_distance=75	chr11	124944347	124944348	119	124944000	124945000	1 Active Promoter	length=1000	NM_1007277;EI24	W	124944507	-160
					chr11;124944588;59;cw_distance=80	chr11	124944588	124944589	59	124944000	124945000	1 Active Promoter	length=1000	NM_1007277;EI24	W	124944507	81
					chr13;49469566;207;cw_distance=21	chr13	49469566	49469567	207	49469200	49470400	1 Active Promoter	length=1200	NM_1007278;TRIM13	W	49469143	423
					chr6;116999255;138;cw_distance=45	chr6	116999255	116999256	138	116998000	117000800	1 Active Promoter	length=2800	NM_1007464;RWDD1	W	116999275	-20
					chr5;36187716;200;cw_distance=6	chr5	36187716	36187717	200	36186400	36189200	1 Active Promoter	length=2800	NM_1007527;LMBRD2	C	36187772	56
					chr1;115102137;1765;cw_distance=8	chr1	115102137	115102138	1765	115101400	115102400	1 Active Promoter	length=1000	NM_1007553;CSDE1	C	115102194	57
					chr1;115102255;409;cw_distance=32	chr1	115102255	115102256	409	115101400	115102400	1 Active Promoter	length=1000	NM_1007553;CSDE1	C	115102194	-61
					chr1;115101818;599;cw_distance=38	chr1	115101818	115101819	599	115101400	115102400	1 Active Promoter	length=1000	NM_1007553;CSDE1	C	115102194	376
					chr1;115101904;23;cw_distance=58	chr1	115101904	115101905	23	115101400	115102400	1 Active Promoter	length=1000	NM_1007553;CSDE1	C	115102194	290
					chr18;21924562;1388;cw_distance=31	chr18	21924562	21924563	1388	21923800	21925000	1 Active Promoter	length=1200	NM_1007559;SS18	C	21924609	47
					chr19;48792075;204;cw_distance=19	chr19	48792075	48792076	204	48790800	48792800	1 Active Promoter	length=2000	NM_1007561;IRGQ	C	48792127	52
					chr3;101910757;62;cw_distance=10	chr3	101910757	101910758	62	101910600	101912600	1 Active Promoter	length=2000	NM_1007565;TFG	W	101910823	-66
					chr11;6368268;54;cw_distance=43	chr11	6368268	6368269	54	6368000	6368600	1 Active Promoter	length=600	NM_1007593;SMPD1	W	6368219	49
					chr5;175231037;29;cw_distance=43	chr5	175231037	175231038	29	175227800	175232400	13 Heterochrom/lo	length=4600	NM_1008220;CPLX2	W	175231106	-69
					chr6;29732680;26;cw_distance=50	chr6	29732680	29732681	26	29729800	29755800	12 Repressed	length=26000	NM_1008228;MOG	W	29732736	-56
					chr2;19965322;1481;cw_distance=7	chr2	19965322	19965323	1481	19963000	19966400	1 Active Promoter	length=3400	NM_1008237;TTC32	C	19965225	-97
					chr2;19965193;277;cw_distance=2	chr2	19965193	19965194	277	19963000	19966400	1 Active Promoter	length=3400	NM_1008237;TTC32	C	19965225	32
					chr18;42007512;279;cw_distance=23	chr18	42007512	42007513	279	42007200	42009000	1 Active Promoter	length=1800	NM_1008239;C18orf25	W	42007985	-473
					chr4;104009988;353;cw_distance=39	chr4	104009988	104009989	353	104006800	104012800	1 Active Promoter	length=6000	NM_1008388;CISD2	W	104009575	413
					chr4;104009625;30;cw_distance=31	chr4	104009625	104009626	30	104006800	104012800	1 Active Promoter	length=6000	NM_1008388;CISD2	W	104009575	50
					chr4;159812489;18;cw_distance=73	chr4	159812489	159812490	18	159812000	159814200	1 Active Promoter	length=2200	NM_1008393;C4orf46	C	159812652	163
					chr7;99584256;259;cw_distance=40	chr7	99584256	99584257	259	99584200	99584400	6 Weak Enhancer	length=200	NM_1008395;C7orf59	W	99584465	-209
					chr19;58627037;595;cw_distance=26	chr19	58627037	58627038	595	58627000	58628000	1 Active Promoter	length=1000	NM_1008401;ZNF761	W	58627038	-1
					chr2;170259244;179;cw_distance=36	chr2	170259244	170259245	179	170258600	170259600	1 Active Promoter	length=1000	NM_1008489;PHOSPHO2	W	170259209	35
					chr2;241903352;104;cw_distance=46	chr2	241903352	241903353	104	241901800	241903800	1 Active Promoter	length=2000	NM_1008491;40788	W	241903395	-43
					chr8;91727539;19;cw_distance=76	chr8	91727539	91727540	19	91724200	91728000	1 Active Promoter	length=3800	NM_1008495;TMEM64	C	91727309	-230
					chr13;24773765;43;cw_distance=51	chr13	24773765	24773766	43	24773400	24775200	1 Active Promoter	length=1800	NM_1008564;NUPL1	W	24773665	100
					chr1;89231418;692;cw_distance=2	chr1	89231418	89231419	692	89229400	89232400	1 Active Promoter	length=3000	NM_1008661;CCBL2	C	89231231	-187
					chr1;89230919;22;cw_distance=43	chr1	89230919	89230920	22	89229400	89232400	1 Active Promoter	length=3000	NM_1008661;CCBL2	C	89231231	312
					chr22;19686519;2026;cw_distance=26	chr22	19686519	19686520	2026	19686200	19687200	1 Active Promoter	length=1000	NM_1008695;THAP7	C	19686404	-115
					chr22;19686403;1177;cw_distance=79	chr22	19686403	19686404	1177	19686200	19687200	1 Active Promoter	length=1000	NM_1008695;THAP7	C	19686404	1
					chr2;53848495;197;cw_distance=17	chr2	53848495	53848496	197	53847200	53849200	1 Active Promoter	length=2000	NM_1008708;CHAC2	W	53848432	63
					chr2;53848129;406;cw_distance=2	chr2	53848129	53848130	406	53847200	53849200	1 Active Promoter	length=2000	NM_1008708;CHAC2	W	53848432	-303
					chr11;66926150;669;cw_distance=33	chr11	66926150	66926151	669	66925200	66926200	1 Active Promoter	length=1000	NM_1008709;PPP1CA	C	66925952	-198
					chr14;63177985;258;cw_distance=32	chr14	63177985	63177986	258	63176800	63179600	1 Active Promoter	length=2800	NM_1008726;WDR89	C	63177878	-107
					chr19;9556159;288;cw_distance=17	chr19	9556159	9556160	288	9554800	9556600	1 Active Promoter	length=1800	NM_1008727;ZNF121	C	9556209	50
					chr3;10027802;277;cw_distance=75	chr3	10027802	10027803	277	10027800	10028000	6 Weak Enhancer	length=200	NM_1008737;LOC401052	C	10027779	-23
					chr3;10028181;17;cw_distance=36	chr3	10028181	10028182	17	10028000	10028400	2 Weak Promoter	length=400	NM_1008737;LOC401052	C	10027779	-402
					chr14;89492074;149;cw_distance=47	chr14	89492074	89492075	149	89490200	89493200	1 Active Promoter	length=3000	NM_1008744;TDP1	W	89491998	76
					chr11;64694270;4616;cw_distance=21	chr11	64694270	64694271	4616	64694200	64695200	1 Active Promoter	length=1000	NM_1008778;SPDYC	W	64694282	-12
					chr11;64694156;1138;cw_distance=12	chr11	64694156	64694157	1138	64693000	64694200	4 Strong Enhancer	length=1200	NM_1008778;SPDYC	W	64694282	-126
					chr11;64694442;257;cw_distance=51	chr11	64694442	64694443	257	64694200	64695200	1 Active Promoter	length=1000	NM_1008778;SPDYC	W	64694282	160
					chr1;154574667;393;cw_distance=34	chr1	154574667	154574668	393	154573200	154576200	1 Active Promoter	length=3000	NM_1008800;CCT3	C	154574830	163
					chr19;58052657;118;cw_distance=67	chr19	58052657	58052658	118	58052000	58052800	1 Active Promoter	length=800	NM_1008801;ZNF468	C	58052714	57
					chr15;20586066;435;cw_distance=45	chr15	20586066	20586067	435	20586000	20586800	1 Active Promoter	length=800	NM_1008860;NIPA2	C	20585868	-198
					chr4;76658656;703;cw_distance=35	chr4	76658656	76658657	703	76658400	76659800	1 Active Promoter	length=1400	NM_1008925;RCHY1	C	76658664	8
					chr11;46824385;893;cw_distance=46	chr11	46824385	46824386	893	46822800	46824800	1 Active Promoter	length=2000	NM_1008938;CKAP5	C	46824435	50
					chr11;46823950;47;cw_distance=34	chr11	46823950	46823951	47	46822800	46824800	1 Active Promoter	length=2000	NM_1008938;CKAP5	C	46824435	485
					chr19;63590436;2345;cw_distance=28	chr19	63590436	63590437	2345	63589800	63590800	1 Active Promoter	length=1000	NM_1009;RPS5	W	63590447	-11
					chr7;56086981;586;cw_distance=22	chr7	56086981	56086982	586	56085200	56088200	1 Active Promoter	length=3000	NM_1009186;CCT6A	W	56086871	110
					chr1;12868299;8;cw_distance=64	chr1	12868299	12868300	8	12860000	12906600	13 Heterochrom/lo	length=46600	NM_1009611;PRAMEF4	C	12868612	313
					chr2;74584114;504;cw_distance=20	chr2	74584114	74584115	504	74583000	74584400	1 Active Promoter	length=1400	NM_1009812;LBX2	C	74583951	-163
					chr2;74583945;287;cw_distance=59	chr2	74583945	74583946	287	74583000	74584400	1 Active Promoter	length=1400	NM_1009812;LBX2	C	74583951	6
					chr13;41433244;1377;cw_distance=42	chr13	41433244	41433245	1377	41431200	41433800	1 Active Promoter	length=2600	NM_1009814;KIAA0564	C	41433221	-23
					chr13;41432906;43;cw_distance=4	chr13	41432906	41432907	43	41431200	41433800	1 Active Promoter	length=2600	NM_1009814;KIAA0564	C	41433221	315
					chr1;52791374;491;cw_distance=4	chr1	52791374	52791375	491	52790400	52792200	1 Active Promoter	length=1800	NM_1009881;ZCCHC11	C	52791350	-24
					chr1;52791703;391;cw_distance=56	chr1	52791703	52791704	391	52790400	52792200	1 Active Promoter	length=1800	NM_1009881;ZCCHC11	C	52791350	-353
					chr12;86953438;484;cw_distance=60	chr12	86953438	86953439	484	86953200	86954200	1 Active Promoter	length=1000	NM_1009894;C12orf29	W	86953398	40
					chr3;114897750;121;cw_distance=19	chr3	114897750	114897751	121	114897000	114898200	1 Active Promoter	length=1200	NM_1009899;KIAA2018	C	114898183	433
					chr17;78603428;368;cw_distance=26	chr17	78603428	78603429	368	78603200	78603800	4 Strong Enhancer	length=600	NM_1009905;B3GNTL1	C	78602975	-453
					chr20;5041866;252;cw_distance=25	chr20	5041866	5041867	252	5041000	5042600	1 Active Promoter	length=1600	NM_1009923;C20orf30	C	5041733	-133
					chrX;153293640;381;cw_distance=28	chrX	153293640	153293641	381	153293600	153294200	4 Strong Enhancer	length=600	NM_1009932;DNASE1L1	C	153293621	-19
					chr9;122679612;1020;cw_distance=61	chr9	122679612	122679613	1020	122679600	122682000	15 Repetitive/CNV	length=2400	NM_1009936;PHF19	C	122679427	-185
					chr9;122679203;996;cw_distance=51	chr9	122679203	122679204	996	122678400	122679400	1 Active Promoter	length=1000	NM_1009936;PHF19	C	122679427	224
					chr22;18085740;14;cw_distance=59	chr22	18085740	18085741	14	18085400	18086000	1 Active Promoter	length=600	NM_1009939;40791	W	18085957	-217
					chr22;18085503;165;cw_distance=38	chr22	18085503	18085504	165	18085400	18086000	1 Active Promoter	length=600	NM_1009939;40791	W	18085957	-454
					chr16;2125901;30;cw_distance=14	chr16	2125901	2125902	30	2125600	2126200	6 Weak Enhancer	length=600	NM_1009944;PKD1	C	2125900	-1
					chr2;131567604;62;cw_distance=55	chr2	131567604	131567605	62	131566200	131568400	1 Active Promoter	length=2200	NM_1009993;FAM168B	C	131567474	-130
					chr2;131567471;15;cw_distance=18	chr2	131567471	131567472	15	131566200	131568400	1 Active Promoter	length=2200	NM_1009993;FAM168B	C	131567474	3
					chr1;23218358;1019;cw_distance=63	chr1	23218358	23218359	1019	23218000	23220400	1 Active Promoter	length=2400	NM_1009999;KDM1A	W	23218527	-169
					chr16;87244956;301;cw_distance=3	chr16	87244956	87244957	301	87244400	87245200	1 Active Promoter	length=800	NM_101;CYBA	C	87244958	2
					chr9;19370238;4390;cw_distance=44	chr9	19370238	19370239	4390	19368000	19372400	1 Active Promoter	length=4400	NM_1010;RPS6	C	19370235	-3
					chr9;19370086;816;cw_distance=26	chr9	19370086	19370087	816	19368000	19372400	1 Active Promoter	length=4400	NM_1010;RPS6	C	19370235	149
					chr6;79633936;189;cw_distance=12	chr6	79633936	79633937	189	79632400	79635000	1 Active Promoter	length=2600	NM_1010844;IRAK1BP1	W	79633907	29
					chr1;226741722;94;cw_distance=8	chr1	226741722	226741723	94	226740800	226742400	1 Active Promoter	length=1600	NM_1010858;RNF187	W	226741690	32
					chrX;57038756;293;cw_distance=39	chrX	57038756	57038757	293	57038400	57039400	1 Active Promoter	length=1000	NM_1010862;SPIN3	C	57038713	-43
					chr10;50066514;223;cw_distance=10	chr10	50066514	50066515	223	50061600	50066800	4 Strong Enhancer	length=5200	NM_1010863;C10orf128	C	50066413	-101
					chr1;226420136;201;cw_distance=67	chr1	226420136	226420137	201	226420000	226420800	1 Active Promoter	length=800	NM_1010867;IBA57	W	226420051	85
					chr13;44890471;206;cw_distance=58	chr13	44890471	44890472	206	44890400	44891000	2 Weak Promoter	length=600	NM_1010875;SLC25A30	C	44890516	45
					chr6;29081367;967;cw_distance=22	chr6	29081367	29081368	967	29081000	29082000	1 Active Promoter	length=1000	NM_1010877;ZNF311	C	29081016	-351
					chr6;29081300;319;cw_distance=40	chr6	29081300	29081301	319	29081000	29082000	1 Active Promoter	length=1000	NM_1010877;ZNF311	C	29081016	-284
					chr9;19398978;1200;cw_distance=2	chr9	19398978	19398979	1200	19398200	19399000	2 Weak Promoter	length=800	NM_1010887;ACER2	W	19398924	54
					chr9;97677554;650;cw_distance=38	chr9	97677554	97677555	650	97677000	97679800	1 Active Promoter	length=2800	NM_1010895;C9orf102	W	97677720	-166
					chr1;111963985;327;cw_distance=36	chr1	111963985	111963986	327	111963800	111964000	6 Weak Enhancer	length=200	NM_1010935;RAP1A	W	111963927	58
					chr12;67290764;426;cw_distance=70	chr12	67290764	67290765	426	67290000	67291200	1 Active Promoter	length=1200	NM_1010942;RAP1B	W	67290885	-121
					chr12;67290971;374;cw_distance=31	chr12	67290971	67290972	374	67290000	67291200	1 Active Promoter	length=1200	NM_1010942;RAP1B	W	67290885	86
					chr7;142788169;402;cw_distance=77	chr7	142788169	142788170	402	142787400	142789000	1 Active Promoter	length=1600	NM_1010972;ZYX	W	142788481	-312
					chr7;142788541;374;cw_distance=15	chr7	142788541	142788542	374	142787400	142789000	1 Active Promoter	length=1600	NM_1010972;ZYX	W	142788481	60
					chr17;73695033;394;cw_distance=43	chr17	73695033	73695034	394	73695000	73696600	1 Active Promoter	length=1600	NM_1010982;AFMID	W	73694992	41
					chr17;73695177;77;cw_distance=73	chr17	73695177	73695178	77	73695000	73696600	1 Active Promoter	length=1600	NM_1010982;AFMID	W	73694992	185
					chr3;52715192;744;cw_distance=53	chr3	52715192	52715193	744	52713600	52716200	1 Active Promoter	length=2600	NM_1010983;GLT8D1	C	52715088	-104
					chr1;229540671;475;cw_distance=16	chr1	229540671	229540672	475	229539600	229541600	1 Active Promoter	length=2000	NM_1010984;C1orf124	W	229540304	367
					chr16;55523536;3125;cw_distance=37	chr16	55523536	55523537	3125	55523200	55524800	1 Active Promoter	length=1600	NM_1010989;HERPUD1	W	55523248	288
					chr16;55523659;303;cw_distance=62	chr16	55523659	55523660	303	55523200	55524800	1 Active Promoter	length=1600	NM_1010989;HERPUD1	W	55523248	411
					chr2;3600766;978;cw_distance=44	chr2	3600766	3600767	978	3600400	3602400	1 Active Promoter	length=2000	NM_1011;RPS7	W	3600727	39
					chr2;3600609;607;cw_distance=65	chr2	3600609	3600610	607	3600400	3602400	1 Active Promoter	length=2000	NM_1011;RPS7	W	3600727	-118
					chr4;95592116;1288;cw_distance=18	chr4	95592116	95592117	1288	95591600	95595400	1 Active Promoter	length=3800	NM_1011513;PDLIM5	W	95592060	56
					chr3;198960773;20;cw_distance=47	chr3	198960773	198960774	20	198960600	198962000	1 Active Promoter	length=1400	NM_1011537;FYTTD1	W	198960820	-47
					chrX;119648219;191;cw_distance=59	chrX	119648219	119648220	191	119648200	119648400	1 Active Promoter	length=200	NM_1011551;C1GALT1C1	C	119648033	-186
					chr20;44746551;1657;cw_distance=28	chr20	44746551	44746552	1657	44744600	44747000	4 Strong Enhancer	length=2400	NM_1011554;SLC13A3	C	44746531	-20
					chrX;13662596;814;cw_distance=4	chrX	13662596	13662597	814	13661600	13664600	1 Active Promoter	length=3000	NM_1011658;TRAPPC2	C	13662675	79
					chr8;57286891;524;cw_distance=30	chr8	57286891	57286892	524	57286800	57287800	1 Active Promoter	length=1000	NM_1011667;CHCHD7	W	57286868	23
					chr2;174821543;370;cw_distance=60	chr2	174821543	174821544	370	174820200	174821800	1 Active Promoter	length=1600	NM_1011708;OLA1	C	174821611	68
					chr2;174821781;445;cw_distance=52	chr2	174821781	174821782	445	174820200	174821800	1 Active Promoter	length=1600	NM_1011708;OLA1	C	174821611	-170
					chr13;52089496;432;cw_distance=25	chr13	52089496	52089497	432	52089000	52090400	1 Active Promoter	length=1400	NM_1011724;HNRNPA1L2	W	52089605	-109
					chr1;45013848;2362;cw_distance=34	chr1	45013848	45013849	2362	45013200	45014800	1 Active Promoter	length=1600	NM_1012;RPS8	W	45013832	16
					chr1;45013485;794;cw_distance=26	chr1	45013485	45013486	794	45013200	45014800	1 Active Promoter	length=1600	NM_1012;RPS8	W	45013832	-347
					chr9;94127507;56;cw_distance=76	chr9	94127507	94127508	56	94126600	94128800	1 Active Promoter	length=2200	NM_1012267;CENPP	W	94127561	-54
					chr17;73721931;18;cw_distance=25	chr17	73721931	73721932	18	73721800	73723200	1 Active Promoter	length=1400	NM_1012270;BIRC5	W	73721871	60
					chr1;9892911;13;cw_distance=48	chr1	9892911	9892912	13	9892800	9893200	6 Weak Enhancer	length=400	NM_1012329;CTNNBIP1	C	9892903	-8
					chr9;115142521;962;cw_distance=33	chr9	115142521	115142522	962	115141600	115142800	1 Active Promoter	length=1200	NM_1012361;WDR31	C	115142441	-80
					chr16;52094612;23;cw_distance=1	chr16	52094612	52094613	23	52094600	52095000	6 Weak Enhancer	length=400	NM_1012398;AKTIP	C	52094671	59
					chr9;43123678;141;cw_distance=3	chr9	43123678	43123679	141	43123400	43124200	2 Weak Promoter	length=800	NM_1012419;ANKRD20A3	C	43123540	-138
					chr9;43123254;9;cw_distance=50	chr9	43123254	43123255	9	43123200	43123400	1 Active Promoter	length=200	NM_1012419;ANKRD20A3	C	43123540	286
					chr6;41621894;352;cw_distance=27	chr6	41621894	41621895	352	41620800	41622000	1 Active Promoter	length=1200	NM_1012426;FOXP4	W	41622141	-247
					chr7;54794381;1136;cw_distance=68	chr7	54794381	54794382	1136	54793000	54795400	1 Active Promoter	length=2400	NM_1012456;SEC61G	C	54794433	52
					chr7;54794556;624;cw_distance=49	chr7	54794556	54794557	624	54793000	54795400	1 Active Promoter	length=2400	NM_1012456;SEC61G	C	54794433	-123
					chr7;54794495;576;cw_distance=78	chr7	54794495	54794496	576	54793000	54795400	1 Active Promoter	length=2400	NM_1012456;SEC61G	C	54794433	-62
					chr3;56566173;295;cw_distance=10	chr3	56566173	56566174	295	56565600	56567800	1 Active Promoter	length=2200	NM_1012506;CCDC66	W	56566223	-50
					chr6;126702974;299;cw_distance=18	chr6	126702974	126702975	299	126702600	126704200	1 Active Promoter	length=1600	NM_1012507;CENPW	W	126702945	29
					chr6;126702811;210;cw_distance=30	chr6	126702811	126702812	210	126702600	126704200	1 Active Promoter	length=1600	NM_1012507;CENPW	W	126702945	-134
					chr17;42355225;482;cw_distance=10	chr17	42355225	42355226	482	42354800	42356200	1 Active Promoter	length=1400	NM_1012511;GOSR2	W	42355484	-259
					chr11;62380196;2842;cw_distance=47	chr11	62380196	62380197	2842	62378800	62382800	1 Active Promoter	length=4000	NM_1012662;SLC3A2	W	62380059	137
					chr18;648284;678;cw_distance=29	chr18	648284	648285	678	646600	648600	1 Active Promoter	length=2000	NM_1012716;C18orf56	C	648340	56
					chr18;648436;297;cw_distance=56	chr18	648436	648437	297	646600	648600	1 Active Promoter	length=2000	NM_1012716;C18orf56	C	648340	-96
					chr10;27189826;524;cw_distance=41	chr10	27189826	27189827	524	27187800	27190000	1 Active Promoter	length=2200	NM_1012750;ABI1	C	27190022	196
					chr10;27189894;140;cw_distance=42	chr10	27189894	27189895	140	27187800	27190000	1 Active Promoter	length=2200	NM_1012750;ABI1	C	27190022	128
					chr19;41710963;444;cw_distance=66	chr19	41710963	41710964	444	41710200	41711600	1 Active Promoter	length=1400	NM_1012756;ZNF260	C	41711088	125
					chr19;41711419;403;cw_distance=24	chr19	41711419	41711420	403	41710200	41711600	1 Active Promoter	length=1400	NM_1012756;ZNF260	C	41711088	-331
					chr19;41711540;201;cw_distance=0	chr19	41711540	41711541	201	41710200	41711600	1 Active Promoter	length=1400	NM_1012756;ZNF260	C	41711088	-452
					chr4;169638165;595;cw_distance=80	chr4	169638165	169638166	595	169637800	169639000	1 Active Promoter	length=1200	NM_1012967;DDX60L	C	169638213	48
					chr1;232576145;123;cw_distance=75	chr1	232576145	232576146	123	232574600	232576600	1 Active Promoter	length=2000	NM_1012985;C1orf31	W	232576051	94
					chr9;114552669;740;cw_distance=15	chr9	114552669	114552670	740	114551800	114552800	1 Active Promoter	length=1000	NM_1012994;SNX30	W	114552954	-285
					chr9;114552508;78;cw_distance=15	chr9	114552508	114552509	78	114551800	114552800	1 Active Promoter	length=1000	NM_1012994;SNX30	W	114552954	-446
					chr19;59396525;7062;cw_distance=27	chr19	59396525	59396526	7062	59395800	59397000	1 Active Promoter	length=1200	NM_1013;RPS9	W	59396537	-12
					chr19;59396319;962;cw_distance=17	chr19	59396319	59396320	962	59395800	59397000	1 Active Promoter	length=1200	NM_1013;RPS9	W	59396537	-218
					chr19;59396170;468;cw_distance=58	chr19	59396170	59396171	468	59395800	59397000	1 Active Promoter	length=1200	NM_1013;RPS9	W	59396537	-367
					chr11;62404950;932;cw_distance=18	chr11	62404950	62404951	932	62404800	62406800	1 Active Promoter	length=2000	NM_1013251;SLC3A2	W	62404919	31
					chr11;62405051;23;cw_distance=44	chr11	62405051	62405052	23	62404800	62406800	1 Active Promoter	length=2000	NM_1013251;SLC3A2	W	62404919	132
					chr7;98908460;674;cw_distance=60	chr7	98908460	98908461	674	98907000	98909200	1 Active Promoter	length=2200	NM_1013258;ZNF789	W	98908450	10
					chr7;98908182;431;cw_distance=31	chr7	98908182	98908183	431	98907000	98909200	1 Active Promoter	length=2200	NM_1013258;ZNF789	W	98908450	-268
					chr6;100123238;1119;cw_distance=36	chr6	100123238	100123239	1119	100121600	100123800	1 Active Promoter	length=2200	NM_1013399;CCNC	C	100123411	173
					chr18;12937668;428;cw_distance=24	chr18	12937668	12937669	428	12937600	12937800	2 Weak Promoter	length=200	NM_1013437;SEH1L	W	12937982	-314
					chr3;182112882;160;cw_distance=76	chr3	182112882	182112883	160	182112400	182115000	1 Active Promoter	length=2600	NM_1013438;FXR1	W	182112927	-45
					chr3;182113132;28;cw_distance=53	chr3	182113132	182113133	28	182112400	182115000	1 Active Promoter	length=2600	NM_1013438;FXR1	W	182112927	205
					chr1;15941249;7;cw_distance=51	chr1	15941249	15941250	7	15941000	15943600	11 Weak Txn	length=2600	NM_1013641;TMEM82	W	15941503	-254
					chr1;27192769;581;cw_distance=52	chr1	27192769	27192770	581	27192600	27192800	6 Weak Enhancer	length=200	NM_1013642;TRNP1	W	27192781	-12
					chr2;85692759;1773;cw_distance=52	chr2	85692759	85692760	1773	85692200	85693800	1 Active Promoter	length=1600	NM_1013649;C2orf68	C	85692690	-69
					chr15;88578470;281;cw_distance=65	chr15	88578470	88578471	281	88578400	88578600	1 Active Promoter	length=200	NM_1013657;C15orf58	W	88578490	-20
					chr15;38013478;1146;cw_distance=31	chr15	38013478	38013479	1146	38013000	38014400	1 Active Promoter	length=1400	NM_1013703;EIF2AK4	W	38013638	-160
					chr19;4486302;41;cw_distance=74	chr19	4486302	4486303	41	4485800	4486800	2 Weak Promoter	length=1000	NM_1013706;PLIN5	C	4486208	-94
					chr19;4486248;114;cw_distance=32	chr19	4486248	4486249	114	4485800	4486800	2 Weak Promoter	length=1000	NM_1013706;PLIN5	C	4486208	-40
					chr5;131774611;309;cw_distance=52	chr5	131774611	131774612	309	131774000	131775200	1 Active Promoter	length=1200	NM_1013717;C5orf56	W	131774363	248
					chr6;112775213;1146;cw_distance=34	chr6	112775213	112775214	1146	112775200	112775600	1 Active Promoter	length=400	NM_1013734;RFPL4B	W	112775224	-11
					chr7;2239066;774;cw_distance=75	chr7	2239066	2239067	774	2238000	2239800	1 Active Promoter	length=1800	NM_1013836;MAD1L1	C	2239109	43
					chr17;71611515;1102;cw_distance=46	chr17	71611515	71611516	1102	71610800	71612000	1 Active Promoter	length=1200	NM_1013839;EXOC7	C	71611463	-52
					chr15;57013284;111;cw_distance=73	chr15	57013284	57013285	111	57011000	57013800	1 Active Promoter	length=2800	NM_1013843;SLTM	C	57013144	-140
					chr15;57013078;498;cw_distance=23	chr15	57013078	57013079	498	57011000	57013800	1 Active Promoter	length=2800	NM_1013843;SLTM	C	57013144	66
					chr6;34501958;827;cw_distance=21	chr6	34501958	34501959	827	34501200	34502200	1 Active Promoter	length=1000	NM_1014;RPS10	C	34501880	-78
					chr17;30493431;19;cw_distance=49	chr17	30493431	30493432	19	30493400	30493800	2 Weak Promoter	length=400	NM_1014445;NLE1	C	30493435	4
					chr17;3518867;266;cw_distance=46	chr17	3518867	3518868	266	3518800	3519600	1 Active Promoter	length=800	NM_1014764;TMEM93	W	3518838	29
					chr1;160868894;156;cw_distance=52	chr1	160868894	160868895	156	160868400	160870000	6 Weak Enhancer	length=1600	NM_1014796;DDR2	W	160868851	43
					chr15;62173556;269;cw_distance=21	chr15	62173556	62173557	269	62173400	62175000	4 Strong Enhancer	length=1600	NM_1014812;FAM96A	C	62173260	-296
					chr15;62173105;238;cw_distance=8	chr15	62173105	62173106	238	62172000	62173400	1 Active Promoter	length=1400	NM_1014812;FAM96A	C	62173260	155
					chr1;35795998;27;cw_distance=24	chr1	35795998	35795999	27	35795000	35796400	1 Active Promoter	length=1400	NM_1014839;NCDN	W	35795979	19
					chr2;71412393;234;cw_distance=61	chr2	71412393	71412394	234	71412000	71414600	1 Active Promoter	length=2600	NM_1014972;ZNF638	W	71412396	-3
					chr1;194887762;126;cw_distance=20	chr1	194887762	194887763	126	194885600	194890200	1 Active Promoter	length=4600	NM_1014975;CFH	W	194887630	132
					chr5;154300891;356;cw_distance=15	chr5	154300891	154300892	356	154300800	154301800	1 Active Promoter	length=1000	NM_1014990;MRPL22	W	154300825	66
					chr16;29373385;927;cw_distance=37	chr16	29373385	29373386	927	29372600	29374000	1 Active Promoter	length=1400	NM_1014999;SLX1A	W	29373322	63
					chr16;29373178;472;cw_distance=35	chr16	29373178	29373179	472	29372600	29374000	1 Active Promoter	length=1400	NM_1014999;SLX1A	W	29373322	-144
					chr19;54691503;851;cw_distance=40	chr19	54691503	54691504	851	54691000	54692200	1 Active Promoter	length=1200	NM_1015;RPS11	W	54691445	58
					chr19;54691111;127;cw_distance=12	chr19	54691111	54691112	127	54691000	54692200	1 Active Promoter	length=1200	NM_1015;RPS11	W	54691445	-334
					chr17;71033397;197;cw_distance=61	chr17	71033397	71033398	197	71033200	71033400	6 Weak Enhancer	length=200	NM_1015002;LLGL2	W	71033377	20
					chr3;127138752;6;cw_distance=19	chr3	127138752	127138753	6	127138600	127173600	13 Heterochrom/lo	length=35000	NM_1015050;ALG1L	C	127138577	-175
					chr3;127139047;5;cw_distance=42	chr3	127139047	127139048	5	127138600	127173600	13 Heterochrom/lo	length=35000	NM_1015050;ALG1L	C	127138577	-470
					chr3;127138377;6;cw_distance=45	chr3	127138377	127138378	6	127138200	127138400	2 Weak Promoter	length=200	NM_1015050;ALG1L	C	127138577	200
					chr17;39556525;26;cw_distance=73	chr17	39556525	39556526	26	39556000	39557200	1 Active Promoter	length=1200	NM_1015053;HDAC5	C	39556540	15
					chr16;66961;22;cw_distance=0	chr16	66961	66962	22	66400	67600	4 Strong Enhancer	length=1200	NM_1015054;MPG	W	67017	-56
					chr7;100325434;810;cw_distance=17	chr7	100325434	100325435	810	100325400	100326000	1 Active Promoter	length=600	NM_1015072;UFSP1	C	100325275	-159
					chr9;113433278;261;cw_distance=27	chr9	113433278	113433279	261	113432800	113434200	1 Active Promoter	length=1400	NM_1015882;DNAJC25	W	113433452	-174
					chr6;133177388;23274;cw_distance=19	chr6	133177388	133177389	23274	133175400	133179000	1 Active Promoter	length=3600	NM_1016;RPS12	W	133177400	-12
					chr6;133177104;626;cw_distance=57	chr6	133177104	133177105	626	133175400	133179000	1 Active Promoter	length=3600	NM_1016;RPS12	W	133177400	-296
					chr11;17055799;3019;cw_distance=3	chr11	17055799	17055800	3019	17055200	17057000	1 Active Promoter	length=1800	NM_1017;RPS13	C	17055796	-3
					chr4;166467948;622;cw_distance=61	chr4	166467948	166467949	622	166467600	166468000	1 Active Promoter	length=400	NM_1017369;MSMO1	W	166468267	-319
					chr4;166468351;379;cw_distance=71	chr4	166468351	166468352	379	166468200	166470400	1 Active Promoter	length=2200	NM_1017369;MSMO1	W	166468267	84
					chr2;174537192;81;cw_distance=39	chr2	174537192	174537193	81	174535200	174539000	1 Active Promoter	length=3800	NM_1017371;SP3	C	174537193	1
					chr16;29378732;7;cw_distance=9	chr16	29378732	29378733	7	29378600	29379600	4 Strong Enhancer	length=1000	NM_1017390;SULT1A4	W	29378707	25
					chr2;95195082;547;cw_distance=19	chr2	95195082	95195083	547	95194400	95195800	1 Active Promoter	length=1400	NM_1017396;ZNF2	W	95194909	173
					chr2;95195281;331;cw_distance=68	chr2	95195281	95195282	331	95194400	95195800	1 Active Promoter	length=1400	NM_1017396;ZNF2	W	95194909	372
					chr4;1273686;629;cw_distance=47	chr4	1273686	1273687	629	1273000	1275000	1 Active Promoter	length=2000	NM_1017405;MAEA	W	1273671	15
					chr4;1273453;158;cw_distance=39	chr4	1273453	1273454	158	1273000	1275000	1 Active Promoter	length=2000	NM_1017405;MAEA	W	1273671	-218
					chr6;118030361;897;cw_distance=24	chr6	118030361	118030362	897	118027600	118030600	1 Active Promoter	length=3000	NM_1017408;GOPC	C	118030398	37
					chr6;118030506;239;cw_distance=1	chr6	118030506	118030507	239	118027600	118030600	1 Active Promoter	length=3000	NM_1017408;GOPC	C	118030398	-108
					chr1;62674427;374;cw_distance=68	chr1	62674427	62674428	374	62674200	62678400	1 Active Promoter	length=4200	NM_1017415;USP1	W	62674562	-135
					chr8;27687695;358;cw_distance=29	chr8	27687695	27687696	358	27687600	27687800	6 Weak Enhancer	length=200	NM_1017420;ESCO2	W	27687976	-281
					chr1;247166910;577;cw_distance=65	chr1	247166910	247166911	577	247166800	247167400	1 Active Promoter	length=600	NM_1017434;PGBD2	W	247167064	-154
					chr11;226329;255;cw_distance=58	chr11	226329	226330	255	225800	228000	1 Active Promoter	length=2200	NM_1017524;SIRT3	C	226362	33
					chr15;89299547;616;cw_distance=9	chr15	89299547	89299548	616	89299000	89300000	1 Active Promoter	length=1000	NM_1017919;RCCD1	W	89299109	438
					chr8;124355640;489;cw_distance=13	chr8	124355640	124355641	489	124352600	124357200	1 Active Promoter	length=4600	NM_1017926;ZHX1	C	124355908	268
					chr10;74526630;3009;cw_distance=33	chr10	74526630	74526631	3009	74523800	74527000	1 Active Promoter	length=3200	NM_1017962;P4HA1	C	74526738	108
					chr10;74526523;181;cw_distance=66	chr10	74526523	74526524	181	74523800	74527000	1 Active Promoter	length=3200	NM_1017962;P4HA1	C	74526738	215
					chr22;20314267;851;cw_distance=56	chr22	20314267	20314268	851	20307600	20316200	15 Repetitive/CNV	length=8600	NM_1017964;YDJC	C	20314340	73
					chr22;20314364;553;cw_distance=33	chr22	20314364	20314365	553	20307600	20316200	15 Repetitive/CNV	length=8600	NM_1017964;YDJC	C	20314340	-24
					chr22;20314490;492;cw_distance=1	chr22	20314490	20314491	492	20307600	20316200	15 Repetitive/CNV	length=8600	NM_1017964;YDJC	C	20314340	-150
					chr1;91642727;999;cw_distance=29	chr1	91642727	91642728	999	91641800	91643800	1 Active Promoter	length=2000	NM_1017975;HFM1	C	91643014	287
					chr1;91642983;50;cw_distance=32	chr1	91642983	91642984	50	91641800	91643800	1 Active Promoter	length=2000	NM_1017975;HFM1	C	91643014	31
					chr4;13095024;8;cw_distance=0	chr4	13095024	13095025	8	13093600	13095800	1 Active Promoter	length=2200	NM_1017979;RAB28	C	13095087	63
					chrX;150316131;385;cw_distance=9	chrX	150316131	150316132	385	150316000	150317800	1 Active Promoter	length=1800	NM_1017980;VMA21	W	150316314	-183
					chr5;179218597;282;cw_distance=53	chr5	179218597	179218598	282	179217400	179219000	1 Active Promoter	length=1600	NM_1017987;C5orf45	C	179218446	-151
					chr5;179218368;35;cw_distance=63	chr5	179218368	179218369	35	179217400	179219000	1 Active Promoter	length=1600	NM_1017987;C5orf45	C	179218446	78
					chr5;179217968;13;cw_distance=13	chr5	179217968	179217969	13	179217400	179219000	1 Active Promoter	length=1600	NM_1017987;C5orf45	C	179218446	478
					chr19;1389394;959;cw_distance=38	chr19	1389394	1389395	959	1388600	1389400	4 Strong Enhancer	length=800	NM_1018;RPS15	W	1389362	32
					chr1;153429724;15;cw_distance=32	chr1	153429724	153429725	15	153429400	153431600	1 Active Promoter	length=2200	NM_1018016;MUC1	C	153429330	-394
					chr1;205293076;612;cw_distance=22	chr1	205293076	205293077	612	205292400	205293800	1 Active Promoter	length=1400	NM_1018053;PFKFB2	W	205293242	-166
					chr1;205293223;53;cw_distance=5	chr1	205293223	205293224	53	205292400	205293800	1 Active Promoter	length=1400	NM_1018053;PFKFB2	W	205293242	-19
					chr1;67668694;1111;cw_distance=48	chr1	67668694	67668695	1111	67666400	67669800	1 Active Promoter	length=3400	NM_1018067;SERBP1	C	67668711	17
					chr1;67668871;298;cw_distance=49	chr1	67668871	67668872	298	67666400	67669800	1 Active Promoter	length=3400	NM_1018067;SERBP1	C	67668711	-160
					chr11;66967831;11;cw_distance=27	chr11	66967831	66967832	11	66967600	66968200	1 Active Promoter	length=600	NM_1018070;CORO1B	C	66967868	37
					chr14;23633343;331;cw_distance=32	chr14	23633343	23633344	331	23633000	23634200	1 Active Promoter	length=1200	NM_1018073;PCK2	W	23633322	21
					chr15;58558524;343;cw_distance=77	chr15	58558524	58558525	343	58557600	58559000	1 Active Promoter	length=1400	NM_1018089;NARG2	C	58558636	112
					chrX;15421435;19;cw_distance=5	chrX	15421435	15421436	19	15420800	15421600	1 Active Promoter	length=800	NM_1018109;PIR	C	15421632	197
					chr16;88410698;718;cw_distance=65	chr16	88410698	88410699	718	88409000	88411200	1 Active Promoter	length=2200	NM_1018112;FANCA	C	88410566	-132
					chr17;46598763;570;cw_distance=17	chr17	46598763	46598764	570	46598400	46600200	1 Active Promoter	length=1800	NM_1018139;NME2	W	46598860	-97
					chr1;152511735;54;cw_distance=27	chr1	152511735	152511736	54	152511000	152512600	1 Active Promoter	length=1600	NM_1018837;HAX1	W	152511662	73
					chr16;18709165;2237;cw_distance=26	chr16	18709165	18709166	2237	18708000	18709800	1 Active Promoter	length=1800	NM_1019;RPS15A	C	18709157	-8
					chr16;18709402;7;cw_distance=16	chr16	18709402	18709403	7	18708000	18709800	1 Active Promoter	length=1800	NM_1019;RPS15A	C	18709157	-245
					chr19;44618444;2195;cw_distance=11	chr19	44618444	44618445	2195	44617600	44619200	1 Active Promoter	length=1600	NM_1020;RPS16	C	44618458	14
					chr19;44618621;102;cw_distance=47	chr19	44618621	44618622	102	44617600	44619200	1 Active Promoter	length=1600	NM_1020;RPS16	C	44618458	-163
					chr1;31311135;1362;cw_distance=19	chr1	31311135	31311136	1362	31309200	31311400	1 Active Promoter	length=2200	NM_1020658;PUM1	C	31311151	16
					chr1;31310873;657;cw_distance=32	chr1	31310873	31310874	657	31309200	31311400	1 Active Promoter	length=2200	NM_1020658;PUM1	C	31311151	278
					chr19;59064565;578;cw_distance=49	chr19	59064565	59064566	578	59063800	59065600	1 Active Promoter	length=1800	NM_1020818;MYADM	W	59064592	-27
					chr19;59064815;243;cw_distance=54	chr19	59064815	59064816	243	59063800	59065600	1 Active Promoter	length=1800	NM_1020818;MYADM	W	59064592	223
					chr15;80611926;2116;cw_distance=21	chr15	80611926	80611927	2116	80610800	80613000	1 Active Promoter	length=2200	NM_1021;RPS17	C	80611920	-6
					chr15;80612190;495;cw_distance=15	chr15	80612190	80612191	495	80610800	80613000	1 Active Promoter	length=2200	NM_1021;RPS17	C	80611920	-270
					chr15;80612098;311;cw_distance=61	chr15	80612098	80612099	311	80610800	80613000	1 Active Promoter	length=2200	NM_1021;RPS17	C	80611920	-178
					chr19;47056158;1136;cw_distance=16	chr19	47056158	47056159	1136	47055000	47057000	1 Active Promoter	length=2000	NM_1022;RPS19	W	47055827	331
					chr19;47055437;508;cw_distance=72	chr19	47055437	47055438	508	47055000	47057000	1 Active Promoter	length=2000	NM_1022;RPS19	W	47055827	-390
					chr8;57149628;2811;cw_distance=34	chr8	57149628	57149629	2811	57148800	57149800	1 Active Promoter	length=1000	NM_1023;RPS20	C	57149694	66
					chr8;57149824;35;cw_distance=48	chr8	57149824	57149825	35	57149800	57150600	4 Strong Enhancer	length=800	NM_1023;RPS20	C	57149694	-130
					chr6;28342814;1233;cw_distance=11	chr6	28342814	28342815	1233	28342000	28343400	1 Active Promoter	length=1400	NM_1023560;ZNF187	W	28342766	48
					chr19;62638512;127;cw_distance=43	chr19	62638512	62638513	127	62637800	62639200	1 Active Promoter	length=1400	NM_1023561;ZNF749	W	62638504	8
					chr3;185218715;773;cw_distance=71	chr3	185218715	185218716	773	185217800	185218800	1 Active Promoter	length=1000	NM_1023587;ABCC5	C	185218421	-294
					chr3;185218381;183;cw_distance=18	chr3	185218381	185218382	183	185217800	185218800	1 Active Promoter	length=1000	NM_1023587;ABCC5	C	185218421	40
					chr20;60395555;365;cw_distance=47	chr20	60395555	60395556	365	60394000	60396000	1 Active Promoter	length=2000	NM_1024;RPS21	W	60395515	40
					chr14;54439305;550;cw_distance=30	chr14	54439305	54439306	550	54438600	54439800	1 Active Promoter	length=1200	NM_1024024;GCH1	C	54439292	-13
					chr1;151873547;202;cw_distance=22	chr1	151873547	151873548	202	151872400	151874800	1 Active Promoter	length=2400	NM_1024210;S100A13	C	151873192	-355
					chr1;151873165;548;cw_distance=15	chr1	151873165	151873166	548	151872400	151874800	1 Active Promoter	length=2400	NM_1024210;S100A13	C	151873192	27
					chr1;151866625;283;cw_distance=18	chr1	151866625	151866626	283	151865400	151868000	4 Strong Enhancer	length=2600	NM_1024211;S100A13	C	151866741	116
					chr14;66044300;492;cw_distance=34	chr14	66044300	66044301	492	66043400	66045400	1 Active Promoter	length=2000	NM_1024218;GPHN	W	66043877	423
					chr1;226337000;334;cw_distance=54	chr1	226337000	226337001	334	226336400	226338000	1 Active Promoter	length=1600	NM_1024226;ARF1	W	226336983	17
					chr1;226336840;124;cw_distance=64	chr1	226336840	226336841	124	226336400	226338000	1 Active Promoter	length=1600	NM_1024226;ARF1	W	226336983	-143
					chr8;38973183;555;cw_distance=33	chr8	38973183	38973184	555	38972200	38973200	1 Active Promoter	length=1000	NM_1024380;TM2D2	C	38973198	15
					chr6;160034597;379;cw_distance=25	chr6	160034597	160034598	379	160033800	160034800	1 Active Promoter	length=1000	NM_1024465;SOD2	C	160034343	-254
					chr6;160034700;288;cw_distance=17	chr6	160034700	160034701	288	160033800	160034800	1 Active Promoter	length=1000	NM_1024465;SOD2	C	160034343	-357
					chr1;196138396;307;cw_distance=51	chr1	196138396	196138397	307	196137800	196139200	1 Active Promoter	length=1400	NM_1024594;C1orf53	W	196138304	92
					chr1;196138644;261;cw_distance=59	chr1	196138644	196138645	261	196137800	196139200	1 Active Promoter	length=1400	NM_1024594;C1orf53	W	196138304	340
					chr1;196138801;112;cw_distance=13	chr1	196138801	196138802	112	196137800	196139200	1 Active Promoter	length=1400	NM_1024594;C1orf53	W	196138304	497
					chr1;148050570;678;cw_distance=43	chr1	148050570	148050571	678	148048800	148052000	1 Active Promoter	length=3200	NM_1024599;HIST2H2BF	C	148050552	-18
					chr1;148050802;50;cw_distance=43	chr1	148050802	148050803	50	148048800	148052000	1 Active Promoter	length=3200	NM_1024599;HIST2H2BF	C	148050552	-250
					chr1;148050408;318;cw_distance=8	chr1	148050408	148050409	318	148048800	148052000	1 Active Promoter	length=3200	NM_1024599;HIST2H2BF	C	148050552	144
					chr12;68459093;21;cw_distance=57	chr12	68459093	68459094	21	68459000	68459400	2 Weak Promoter	length=400	NM_1024647;RAB3IP	W	68459020	73
					chr12;68458870;14;cw_distance=24	chr12	68458870	68458871	14	68439400	68459000	13 Heterochrom/lo	length=19600	NM_1024647;RAB3IP	W	68459020	-150
					chr12;68459024;13;cw_distance=28	chr12	68459024	68459025	13	68459000	68459400	2 Weak Promoter	length=400	NM_1024647;RAB3IP	W	68459020	4
					chr12;68458781;6;cw_distance=40	chr12	68458781	68458782	6	68439400	68459000	13 Heterochrom/lo	length=19600	NM_1024647;RAB3IP	W	68459020	-239
					chr5;179058589;696;cw_distance=19	chr5	179058589	179058590	696	179058000	179060000	1 Active Promoter	length=2000	NM_1024649;CANX	W	179058535	54
					chr12;111331803;2287;cw_distance=29	chr12	111331803	111331804	2287	111330800	111332000	1 Active Promoter	length=1200	NM_1024662;RPL6	C	111331826	23
					chr14;73621417;178;cw_distance=38	chr14	73621417	73621418	178	73621200	73622200	1 Active Promoter	length=1000	NM_1024674;LIN52	W	73621408	9
					chr1;150958657;30;cw_distance=52	chr1	150958657	150958658	30	150928200	150974800	13 Heterochrom/lo	length=46600	NM_1024679;C1orf68	W	150958621	36
					chr1;29430160;324;cw_distance=66	chr1	29430160	29430161	324	29429400	29430600	1 Active Promoter	length=1200	NM_1024732;MECR	C	29430041	-119
					chr22;38770490;364;cw_distance=40	chr22	38770490	38770491	364	38770000	38770600	1 Active Promoter	length=600	NM_1024843;TNRC6B	W	38770766	-276
					chr3;44641530;256;cw_distance=40	chr3	44641530	44641531	256	44640800	44642800	1 Active Promoter	length=2000	NM_1024855;ZNF197	W	44641514	16
					chr4;56414680;187;cw_distance=57	chr4	56414680	56414681	187	56414600	56415600	1 Active Promoter	length=1000	NM_1024924;EXOC1	W	56414572	108
					chr5;143530378;117;cw_distance=26	chr5	143530378	143530379	117	143529400	143530400	1 Active Promoter	length=1000	NM_1024947;YIPF5	C	143530471	93
					chr11;120668709;792;cw_distance=80	chr11	120668709	120668710	792	120668400	120668800	2 Weak Promoter	length=400	NM_1024956;SC5DL	W	120668786	-77
					chr11;65869141;269;cw_distance=48	chr11	65869141	65869142	269	65868400	65869800	1 Active Promoter	length=1400	NM_1024957;BRMS1	C	65869158	17
					chr5;81609933;3714;cw_distance=7	chr5	81609933	81609934	3714	81608800	81611000	1 Active Promoter	length=2200	NM_1025;RPS23	C	81609991	58
					chr5;81610280;4435;cw_distance=25	chr5	81610280	81610281	4435	81608800	81611000	1 Active Promoter	length=2200	NM_1025;RPS23	C	81609991	-289
					chr5;81610129;251;cw_distance=25	chr5	81610129	81610130	251	81608800	81611000	1 Active Promoter	length=2200	NM_1025;RPS23	C	81609991	-138
					chr5;149809497;1079;cw_distance=25	chr5	149809497	149809498	1079	149809000	149810000	1 Active Promoter	length=1000	NM_1025070;RPS14	C	149809512	15
					chr5;149809840;218;cw_distance=66	chr5	149809840	149809841	218	149809000	149810000	1 Active Promoter	length=1000	NM_1025070;RPS14	C	149809512	-328
					chr10;11247069;235;cw_distance=17	chr10	11247069	11247070	235	11246600	11247200	2 Weak Promoter	length=600	NM_1025076;CELF2	W	11246998	71
					chr6;30647026;1277;cw_distance=1	chr6	30647026	30647027	1277	30646800	30647800	1 Active Promoter	length=1000	NM_1025091;ABCF1	W	30647148	-122
					chr6;30646816;13;cw_distance=15	chr6	30646816	30646817	13	30646800	30647800	1 Active Promoter	length=1000	NM_1025091;ABCF1	W	30647148	-332
					chr5;148911357;894;cw_distance=41	chr5	148911357	148911358	894	148909600	148912200	1 Active Promoter	length=2600	NM_1025105;CSNK1A1	C	148911200	-157
					chr5;148911442;621;cw_distance=75	chr5	148911442	148911443	621	148909600	148912200	1 Active Promoter	length=2600	NM_1025105;CSNK1A1	C	148911200	-242
					chr5;148911131;658;cw_distance=74	chr5	148911131	148911132	658	148909600	148912200	1 Active Promoter	length=2600	NM_1025105;CSNK1A1	C	148911200	69
					chr1;152867079;1379;cw_distance=36	chr1	152867079	152867080	1379	152865800	152867600	1 Active Promoter	length=1800	NM_1025107;ADAR	C	152867080	1
					chr19;14353261;504;cw_distance=49	chr19	14353261	14353262	504	14353000	14354000	1 Active Promoter	length=1000	NM_1025160;CD97	W	14352955	306
					chr1;111573757;6;cw_distance=67	chr1	111573757	111573758	6	111572800	111573800	11 Weak Txn	length=1000	NM_1025199;CHI3L2	W	111573855	-98
					chr21;43400961;165;cw_distance=20	chr21	43400961	43400962	165	43399800	43401200	1 Active Promoter	length=1400	NM_1025203;U2AF1	C	43400757	-204
					chr1;227828437;26;cw_distance=34	chr1	227828437	227828438	26	227828200	227829800	1 Active Promoter	length=1600	NM_1025247;TAF5L	C	227828417	-20
					chr15;46410792;93;cw_distance=20	chr15	46410792	46410793	93	46409600	46413400	1 Active Promoter	length=3800	NM_1025248;DUT	W	46410912	-120
					chr15;46410437;10;cw_distance=57	chr15	46410437	46410438	10	46409600	46413400	1 Active Promoter	length=3800	NM_1025248;DUT	W	46410912	-475
					chr18;8599476;829;cw_distance=2	chr18	8599476	8599477	829	8599000	8599800	2 Weak Promoter	length=800	NM_1025300;RAB12	W	8599442	34
					chr12;43896039;277;cw_distance=57	chr12	43896039	43896040	277	43894800	43897400	1 Active Promoter	length=2600	NM_1025356;ANO6	W	43896036	3
					chr12;43895602;120;cw_distance=8	chr12	43895602	43895603	120	43894800	43897400	1 Active Promoter	length=2600	NM_1025356;ANO6	W	43896036	-434
					chr6;43846316;1047;cw_distance=59	chr6	43846316	43846317	1047	43845600	43847800	1 Active Promoter	length=2200	NM_1025366;VEGFA	W	43845923	393
					chr6;43845929;536;cw_distance=58	chr6	43845929	43845930	536	43845600	43847800	1 Active Promoter	length=2200	NM_1025366;VEGFA	W	43845923	6
					chr11;10433294;973;cw_distance=48	chr11	10433294	10433295	973	10433000	10436600	4 Strong Enhancer	length=3600	NM_1025389;AMPD3	W	10433241	53
					chr11;10434055;340;cw_distance=2	chr11	10434055	10434056	340	10433000	10436600	4 Strong Enhancer	length=3600	NM_1025390;AMPD3	W	10434056	-1
					chrX;109447953;681;cw_distance=76	chrX	109447953	109447954	681	109445000	109448000	1 Active Promoter	length=3000	NM_1025580;AMMECR1	C	109448036	83
					chr4;153920534;877;cw_distance=27	chr4	153920534	153920535	877	153919800	153921400	1 Active Promoter	length=1600	NM_1025593;ARFIP1	W	153920561	-27
					chr1;149585956;125;cw_distance=57	chr1	149585956	149585957	125	149585800	149587000	1 Active Promoter	length=1200	NM_1025603;RFX5	C	149586393	437
					chr19;17973139;15;cw_distance=46	chr19	17973139	17973140	15	17972800	17974400	1 Active Promoter	length=1600	NM_1025604;ARRDC2	W	17972943	196
					chr9;73715929;172;cw_distance=65	chr9	73715929	73715930	172	73714800	73716000	1 Active Promoter	length=1200	NM_1025780;FAM108B1	C	73715968	39
					chr10;79463622;4829;cw_distance=16	chr10	79463622	79463623	4829	79463000	79464800	1 Active Promoter	length=1800	NM_1026;RPS24	W	79463523	99
					chr10;32775176;685;cw_distance=70	chr10	32775176	32775177	685	32774200	32777400	1 Active Promoter	length=3200	NM_1026383;CCDC7	W	32775046	130
					chr10;32775431;38;cw_distance=50	chr10	32775431	32775432	38	32774200	32777400	1 Active Promoter	length=3200	NM_1026383;CCDC7	W	32775046	385
					chr10;32775021;21;cw_distance=78	chr10	32775021	32775022	21	32774200	32777400	1 Active Promoter	length=3200	NM_1026383;CCDC7	W	32775046	-25
					chr11;118394260;1080;cw_distance=29	chr11	118394260	118394261	1080	118393400	118395800	1 Active Promoter	length=2400	NM_1028;RPS25	C	118394267	7
					chr12;54722185;1307;cw_distance=37	chr12	54722185	54722186	1307	54720800	54723000	1 Active Promoter	length=2200	NM_1029;RPS26	W	54721952	233
					chr12;54721699;347;cw_distance=12	chr12	54721699	54721700	347	54720800	54723000	1 Active Promoter	length=2200	NM_1029;RPS26	W	54721952	-253
					chr3;44355257;643;cw_distance=44	chr3	44355257	44355258	643	44354600	44356000	1 Active Promoter	length=1400	NM_1029839;C3orf23	W	44354947	310
					chr3;44354639;39;cw_distance=20	chr3	44354639	44354640	39	44354600	44356000	1 Active Promoter	length=1400	NM_1029840;C3orf23	W	44354614	25
					chr6;169844280;335;cw_distance=40	chr6	169844280	169844281	335	169843200	169845000	1 Active Promoter	length=1800	NM_1029863;C6orf120	W	169844181	99
					chr6;169844171;208;cw_distance=46	chr6	169844171	169844172	208	169843200	169845000	1 Active Promoter	length=1800	NM_1029863;C6orf120	W	169844181	-10
					chr6;169844455;284;cw_distance=32	chr6	169844455	169844456	284	169843200	169845000	1 Active Promoter	length=1800	NM_1029863;C6orf120	W	169844181	274
					chrX;48824585;207;cw_distance=79	chrX	48824585	48824586	207	48823600	48825400	1 Active Promoter	length=1800	NM_1029896;WDR45	C	48824508	-77
					chrX;48824464;202;cw_distance=55	chrX	48824464	48824465	202	48823600	48825400	1 Active Promoter	length=1800	NM_1029896;WDR45	C	48824508	44
					chr15;62460704;3635;cw_distance=18	chr15	62460704	62460705	3635	62459600	62461200	1 Active Promoter	length=1600	NM_1029989;KIAA0101	C	62460755	51
					chr14;20527940;260;cw_distance=64	chr14	20527940	20527941	260	20527200	20529000	1 Active Promoter	length=1800	NM_1029991;METTL17	W	20527804	136
					chr4;147662491;403;cw_distance=63	chr4	147662491	147662492	403	147660400	147663600	1 Active Promoter	length=3200	NM_1029998;SLC10A7	C	147662573	82
					chr4;147663072;236;cw_distance=13	chr4	147663072	147663073	236	147660400	147663600	1 Active Promoter	length=3200	NM_1029998;SLC10A7	C	147662573	-499
					chr1;152229846;5038;cw_distance=18	chr1	152229846	152229847	5038	152229800	152231000	1 Active Promoter	length=1200	NM_1030;RPS27	W	152229862	-16
					chr14;49122861;860;cw_distance=26	chr14	49122861	49122862	860	49121200	49123800	1 Active Promoter	length=2600	NM_1030001;RPS29	C	49122844	-17
					chr14;49123047;741;cw_distance=44	chr14	49123047	49123048	741	49121200	49123800	1 Active Promoter	length=2600	NM_1030001;RPS29	C	49122844	-203
					chr17;30938296;1040;cw_distance=71	chr17	30938296	30938297	1040	30937600	30941800	1 Active Promoter	length=4200	NM_1030006;AP2B1	W	30938394	-98
					chr17;30938656;346;cw_distance=56	chr17	30938656	30938657	346	30937600	30941800	1 Active Promoter	length=4200	NM_1030006;AP2B1	W	30938394	262
					chr16;87405857;86;cw_distance=49	chr16	87405857	87405858	86	87405000	87406800	1 Active Promoter	length=1800	NM_1030018;APRT	C	87405843	-14
					chr19;8292379;2327;cw_distance=36	chr19	8292379	8292380	2327	8291000	8293600	1 Active Promoter	length=2600	NM_1031;RPS28	W	8292383	-4
					chr6;57062981;516;cw_distance=65	chr6	57062981	57062982	516	57062800	57064000	1 Active Promoter	length=1200	NM_1031623;ZNF451	W	57062786	195
					chr19;58158139;328;cw_distance=29	chr19	58158139	58158140	328	58158000	58158200	6 Weak Enhancer	length=200	NM_1031665;ZNF816	C	58157976	-163
					chr1;54438090;17;cw_distance=6	chr1	54438090	54438091	17	54438000	54439200	1 Active Promoter	length=1200	NM_1031672;CYB5RL	C	54438334	244
					chr2;38832019;4632;cw_distance=22	chr2	38832019	38832020	4632	38830800	38832600	1 Active Promoter	length=1800	NM_1031684;SRSF7	C	38832140	121
					chr2;38832116;544;cw_distance=63	chr2	38832116	38832117	544	38830800	38832600	1 Active Promoter	length=1800	NM_1031684;SRSF7	C	38832140	24
					chr1;222100443;478;cw_distance=30	chr1	222100443	222100444	478	222099200	222100800	1 Active Promoter	length=1600	NM_1031685;TP53BP2	C	222100297	-146
					chr12;102759341;196;cw_distance=44	chr12	102759341	102759342	196	102759200	102759400	2 Weak Promoter	length=200	NM_1031701;NT5DC3	C	102759105	-236
					chr3;47530311;567;cw_distance=3	chr3	47530311	47530312	567	47529200	47530600	1 Active Promoter	length=1400	NM_1031703;C3orf75	C	47530203	-108
					chr3;47529848;147;cw_distance=46	chr3	47529848	47529849	147	47529200	47530600	1 Active Promoter	length=1400	NM_1031703;C3orf75	C	47530203	355
					chr7;23111771;410;cw_distance=2	chr7	23111771	23111772	410	23111200	23112800	1 Active Promoter	length=1600	NM_1031710;KLHL7	W	23111877	-106
					chr7;23111912;613;cw_distance=13	chr7	23111912	23111913	613	23111200	23112800	1 Active Promoter	length=1600	NM_1031710;KLHL7	W	23111877	35
					chr6;126349384;695;cw_distance=67	chr6	126349384	126349385	695	126348400	126350000	1 Active Promoter	length=1600	NM_1031712;TRMT11	W	126349268	116
					chr15;65334221;371;cw_distance=33	chr15	65334221	65334222	371	65332800	65334800	1 Active Promoter	length=2000	NM_1031715;IQCH	W	65334191	30
					chr2;192251105;3235;cw_distance=31	chr2	192251105	192251106	3235	192251000	192254400	1 Active Promoter	length=3400	NM_1031716;OBFC2A	W	192251105	0
					chr4;68898404;853;cw_distance=0	chr4	68898404	68898405	853	68896400	68898600	1 Active Promoter	length=2200	NM_1031732;YTHDC1	C	68898419	15
					chr4;68898548;204;cw_distance=16	chr4	68898548	68898549	204	68896400	68898600	1 Active Promoter	length=2200	NM_1031732;YTHDC1	C	68898419	-129
					chr1;166415025;67;cw_distance=29	chr1	166415025	166415026	67	166414600	166415600	1 Active Promoter	length=1000	NM_1031800;TIPRL	W	166414794	231
					chr5;122875585;2000;cw_distance=25	chr5	122875585	122875586	2000	122875400	122876200	1 Active Promoter	length=800	NM_1031812;CSNK1G3	W	122875691	-106
					chr16;46052783;467;cw_distance=47	chr16	46052783	46052784	467	46051600	46055600	1 Active Promoter	length=4000	NM_1031835;PHKB	W	46052710	73
					chr11;66367372;468;cw_distance=10	chr11	66367372	66367373	468	66366600	66368000	1 Active Promoter	length=1400	NM_1032279;RCE1	W	66367458	-86
					chr2;188127400;627;cw_distance=59	chr2	188127400	188127401	627	188124800	188128000	1 Active Promoter	length=3200	NM_1032281;TFPI	C	188127464	64
					chr2;188127290;164;cw_distance=73	chr2	188127290	188127291	164	188124800	188128000	1 Active Promoter	length=3200	NM_1032281;TFPI	C	188127464	174
					chr12;97433534;328;cw_distance=34	chr12	97433534	97433535	328	97432200	97437400	1 Active Promoter	length=5200	NM_1032283;TMPO	W	97433481	53
					chr12;97433400;422;cw_distance=50	chr12	97433400	97433401	422	97432200	97437400	1 Active Promoter	length=5200	NM_1032283;TMPO	W	97433481	-81
					chr20;48163083;511;cw_distance=48	chr20	48163083	48163084	511	48162200	48164000	1 Active Promoter	length=1800	NM_1032288;UBE2V1	C	48163117	34
					chr17;27701272;194;cw_distance=49	chr17	27701272	27701273	194	27700000	27703400	1 Active Promoter	length=3400	NM_1032293;ZNF207	W	27701269	3
					chr1;19796115;236;cw_distance=79	chr1	19796115	19796116	236	19795800	19796600	1 Active Promoter	length=800	NM_1032363;MINOS1	W	19796057	58
					chr19;49361091;16;cw_distance=34	chr19	49361091	49361092	16	49360600	49361800	1 Active Promoter	length=1200	NM_1032373;ZNF226	W	49361088	3
					chr12;54677382;116;cw_distance=61	chr12	54677382	54677383	116	54676400	54677600	1 Active Promoter	length=1200	NM_1032386;SUOX	W	54677309	73
					chr12;54676883;19;cw_distance=71	chr12	54676883	54676884	19	54676400	54677600	1 Active Promoter	length=1200	NM_1032386;SUOX	W	54677309	-426
					chr1;21982338;962;cw_distance=30	chr1	21982338	21982339	962	21979400	21982800	1 Active Promoter	length=3400	NM_1032730;USP48	C	21982275	-63
					chr11;4072670;480;cw_distance=11	chr11	4072670	4072671	480	4071800	4073400	1 Active Promoter	length=1600	NM_1033;RRM1	W	4072499	171
					chr11;4072577;11;cw_distance=21	chr11	4072577	4072578	11	4071800	4073400	1 Active Promoter	length=1600	NM_1033;RRM1	W	4072499	78
					chr11;4072519;10;cw_distance=28	chr11	4072519	4072520	10	4071800	4073400	1 Active Promoter	length=1600	NM_1033;RRM1	W	4072499	20
					chr1;101132828;217;cw_distance=65	chr1	101132828	101132829	217	101132000	101135400	1 Active Promoter	length=3400	NM_1033025;EXTL2	C	101133006	178
					chr1;101132985;343;cw_distance=18	chr1	101132985	101132986	343	101132000	101135400	1 Active Promoter	length=3400	NM_1033025;EXTL2	C	101133006	21
					chr19;972506;8432;cw_distance=9	chr19	972506	972507	8432	971400	973200	1 Active Promoter	length=1800	NM_1033026;C19orf6	C	972141	-365
					chr2;175060409;46;cw_distance=27	chr2	175060409	175060410	46	175060400	175061000	4 Strong Enhancer	length=600	NM_1033045;GPR155	C	175060057	-352
					chr12;105904837;381;cw_distance=65	chr12	105904837	105904838	381	105904200	105905200	1 Active Promoter	length=1000	NM_1033050;MTERFD3	C	105905059	222
					chr12;105905225;20;cw_distance=29	chr12	105905225	105905226	20	105905200	105905600	4 Strong Enhancer	length=400	NM_1033050;MTERFD3	C	105905059	-166
					chr1;180627561;2112;cw_distance=33	chr1	180627561	180627562	2112	180626200	180628200	1 Active Promoter	length=2000	NM_1033056;GLUL	C	180627162	-399
					chr1;180627089;75;cw_distance=19	chr1	180627089	180627090	75	180626200	180628200	1 Active Promoter	length=2000	NM_1033056;GLUL	C	180627162	73
					chr1;40140312;247;cw_distance=37	chr1	40140312	40140313	247	40140200	40140800	2 Weak Promoter	length=600	NM_1033081;MYCL1	C	40140274	-38
					chr15;88609941;786;cw_distance=30	chr15	88609941	88609942	786	88609600	88611000	1 Active Promoter	length=1400	NM_1033088;NGRN	W	88609898	43
					chr15;88609776;171;cw_distance=78	chr15	88609776	88609777	171	88609600	88611000	1 Active Promoter	length=1400	NM_1033088;NGRN	W	88609898	-122
					chr5;133996475;1762;cw_distance=61	chr5	133996475	133996476	1762	133995400	133997000	1 Active Promoter	length=1600	NM_1033503;SAR1B	C	133996432	-43
					chr11;33139636;228;cw_distance=57	chr11	33139636	33139637	228	33138000	33139800	1 Active Promoter	length=1800	NM_1033505;CSTF3	C	33139613	-23
					chr11;33139158;191;cw_distance=39	chr11	33139158	33139159	191	33138000	33139800	1 Active Promoter	length=1800	NM_1033505;CSTF3	C	33139613	455
					chr7;5196268;475;cw_distance=39	chr7	5196268	5196269	475	5195800	5197200	1 Active Promoter	length=1400	NM_1033518;WIPI2	W	5196360	-92
					chr17;19999974;550;cw_distance=31	chr17	19999974	19999975	550	19999800	20000000	6 Weak Enhancer	length=200	NM_1033554;SPECC1	W	19999898	76
					chr2;44249527;20;cw_distance=16	chr2	44249527	44249528	20	44249400	44249600	2 Weak Promoter	length=200	NM_1033556;PPM1B	W	44249503	24
					chr17;27493294;462;cw_distance=1	chr17	27493294	27493295	462	27492600	27495200	1 Active Promoter	length=2600	NM_1033566;RHOT1	W	27493585	-291
					chr22;38045587;3591;cw_distance=23	chr22	38045587	38045588	3591	38044000	38046600	1 Active Promoter	length=2600	NM_1033853;RPL3	C	38045616	29
					chr22;38045410;309;cw_distance=25	chr22	38045410	38045411	309	38044000	38046600	1 Active Promoter	length=2600	NM_1033853;RPL3	C	38045616	206
					chr10;15035708;13;cw_distance=8	chr10	15035708	15035709	13	15035400	15037000	1 Active Promoter	length=1600	NM_1033855;DCLRE1C	C	15036100	392
					chr12;49950297;29;cw_distance=19	chr12	49950297	49950298	29	49950200	49950400	1 Active Promoter	length=200	NM_1033873;SMAGP	C	49950261	-36
					chr10;121346802;1083;cw_distance=13	chr10	121346802	121346803	1083	121344800	121347400	1 Active Promoter	length=2600	NM_1033925;TIAL1	C	121346531	-271
					chr10;121346476;345;cw_distance=51	chr10	121346476	121346477	345	121344800	121347400	1 Active Promoter	length=2600	NM_1033925;TIAL1	C	121346531	55
					chr19;18543398;336;cw_distance=54	chr19	18543398	18543399	336	18543000	18544400	1 Active Promoter	length=1400	NM_1033930;UBA52	W	18543613	-215
					chr19;18543665;266;cw_distance=31	chr19	18543665	18543666	266	18543000	18544400	1 Active Promoter	length=1400	NM_1033930;UBA52	W	18543613	52
					chr2;10180293;1650;cw_distance=28	chr2	10180293	10180294	1650	10177800	10181200	1 Active Promoter	length=3400	NM_1034;RRM2	W	10180313	-20
					chr1;44451543;550;cw_distance=57	chr1	44451543	44451544	550	44450800	44451600	4 Strong Enhancer	length=800	NM_1034023;DMAP1	W	44451711	-168
					chr12;110935643;551;cw_distance=48	chr12	110935643	110935644	551	110935600	110936400	1 Active Promoter	length=800	NM_1034025;ERP29	W	110935534	109
					chr12;110935946;4;cw_distance=44	chr12	110935946	110935947	4	110935600	110936400	1 Active Promoter	length=800	NM_1034025;ERP29	W	110935534	412
					chr1;148070845;2015;cw_distance=12	chr1	148070845	148070846	2015	148069000	148071400	1 Active Promoter	length=2400	NM_1034077;HIST2H4B	W	148070844	1
					chr1;148070567;397;cw_distance=23	chr1	148070567	148070568	397	148069000	148071400	1 Active Promoter	length=2400	NM_1034077;HIST2H4B	W	148070844	-277
					chr1;148070412;111;cw_distance=17	chr1	148070412	148070413	111	148069000	148071400	1 Active Promoter	length=2400	NM_1034077;HIST2H4B	W	148070844	-432
					chr2;27446674;776;cw_distance=39	chr2	27446674	27446675	776	27446200	27447400	1 Active Promoter	length=1200	NM_1034116;EIF2B4	C	27446828	154
					chr12;104002352;16;cw_distance=20	chr12	104002352	104002353	16	104002200	104002400	2 Weak Promoter	length=200	NM_1034173;ALDH1L2	C	104002471	119
					chr4;122941940;759;cw_distance=80	chr4	122941940	122941941	759	122940600	122942600	1 Active Promoter	length=2000	NM_1034194;EXOSC9	W	122941921	19
					chr4;122941734;120;cw_distance=23	chr4	122941734	122941735	120	122940600	122942600	1 Active Promoter	length=2000	NM_1034194;EXOSC9	W	122941921	-187
					chr5;177514016;9;cw_distance=51	chr5	177514016	177514017	9	177514000	177514200	2 Weak Promoter	length=200	NM_1034833;NHP2	C	177513567	-449
					chr17;31282066;435;cw_distance=29	chr17	31282066	31282067	435	31282000	31282600	4 Strong Enhancer	length=600	NM_1034836;RDM1	C	31281893	-173
					chr3;40473826;1411;cw_distance=0	chr3	40473826	40473827	1411	40473000	40474400	1 Active Promoter	length=1400	NM_1034996;RPL14	W	40473833	-7
					chr18;45273383;22;cw_distance=42	chr18	45273383	45273384	22	45273200	45273800	4 Strong Enhancer	length=600	NM_1035006;RPL17	C	45272933	-450
					chr22;17846722;48;cw_distance=30	chr22	17846722	17846723	48	17844600	17848800	15 Repetitive/CNV	length=4200	NM_1035247;UFD1L	C	17846738	16
					chr17;69711405;1809;cw_distance=13	chr17	69711405	69711406	1809	69711400	69712200	1 Active Promoter	length=800	NM_1035258;RPL38	W	69711389	16
					chr10;70553673;465;cw_distance=38	chr10	70553673	70553674	465	70553000	70555600	1 Active Promoter	length=2600	NM_1035260;VPS26A	W	70553913	-240
					chr12;54796682;980;cw_distance=10	chr12	54796682	54796683	980	54796200	54798800	1 Active Promoter	length=2600	NM_1035267;RPL41	W	54796640	42
					chr2;74228725;269;cw_distance=41	chr2	74228725	74228726	269	74228600	74228800	2 Weak Promoter	length=200	NM_1035505;BOLA3	C	74228547	-178
					chr1;159550690;990;cw_distance=31	chr1	159550690	159550691	990	159550000	159551800	1 Active Promoter	length=1800	NM_1035511;SDHC	W	159550789	-99
					chr2;27433360;283;cw_distance=47	chr2	27433360	27433361	283	27431200	27434400	1 Active Promoter	length=3200	NM_1035521;GTF3C2	C	27433372	12
					chr2;27433145;488;cw_distance=20	chr2	27433145	27433146	488	27431200	27434400	1 Active Promoter	length=3200	NM_1035521;GTF3C2	C	27433372	227
					chr7;132588379;570;cw_distance=46	chr7	132588379	132588380	570	132587800	132589600	1 Active Promoter	length=1800	NM_1037126;EXOC4	W	132588362	17
					chr2;152393533;78;cw_distance=16	chr2	152393533	152393534	78	152392200	152393600	1 Active Promoter	length=1400	NM_1037174;ARL5A	C	152393255	-278
					chr2;152393189;59;cw_distance=41	chr2	152393189	152393190	59	152392200	152393600	1 Active Promoter	length=1400	NM_1037174;ARL5A	C	152393255	66
					chr20;61676060;277;cw_distance=32	chr20	61676060	61676061	277	61675800	61676200	6 Weak Enhancer	length=400	NM_1037335;PRIC285	C	61676036	-24
					chr12;119418291;1426;cw_distance=40	chr12	119418291	119418292	1426	119417600	119419000	1 Active Promoter	length=1400	NM_1037495;DYNLL1	W	119418241	50
					chr1;154093619;607;cw_distance=6	chr1	154093619	154093620	607	154092600	154095800	1 Active Promoter	length=3200	NM_1037533;GON4L	C	154093596	-23
					chr5;138561872;738;cw_distance=57	chr5	138561872	138561873	738	138561000	138562000	1 Active Promoter	length=1000	NM_1037633;SIL1	C	138561964	92
					chr5;72829922;1151;cw_distance=26	chr5	72829922	72829923	1151	72828400	72831400	1 Active Promoter	length=3000	NM_1037637;BTF3	W	72830005	-83
					chr5;72830017;492;cw_distance=45	chr5	72830017	72830018	492	72828400	72831400	1 Active Promoter	length=3000	NM_1037637;BTF3	W	72830005	12
					chr5;72829755;61;cw_distance=8	chr5	72829755	72829756	61	72828400	72831400	1 Active Promoter	length=3000	NM_1037637;BTF3	W	72830005	-250
					chr2;206732849;691;cw_distance=33	chr2	206732849	206732850	691	206730600	206734000	1 Active Promoter	length=3400	NM_1037663;EEF1B2	W	206732562	287
					chr5;170747454;4023;cw_distance=20	chr5	170747454	170747455	4023	170747400	170749000	1 Active Promoter	length=1600	NM_1037738;NPM1	W	170747312	142
					chr5;170747092;1215;cw_distance=53	chr5	170747092	170747093	1215	170746400	170747200	1 Active Promoter	length=800	NM_1037738;NPM1	W	170747312	-220
					chr12;48508470;333;cw_distance=30	chr12	48508470	48508471	333	48508400	48508600	2 Weak Promoter	length=200	NM_1037806;NCKAP5L	C	48508475	5
					chr16;28322804;448;cw_distance=16	chr16	28322804	28322805	448	28321800	28323000	1 Active Promoter	length=1200	NM_1037808;EIF3C	C	28322666	-138
					chrX;53478038;226;cw_distance=19	chrX	53478038	53478039	226	53478000	53478200	2 Weak Promoter	length=200	NM_1037811;HSD17B10	C	53478048	10
					chr2;99473248;566;cw_distance=79	chr2	99473248	99473249	566	99473200	99473800	1 Active Promoter	length=600	NM_1037872;REV1	C	99472912	-336
					chr17;76883648;373;cw_distance=5	chr17	76883648	76883649	373	76882800	76884800	1 Active Promoter	length=2000	NM_1037984;SLC38A10	C	76883691	43
					chr2;172658303;706;cw_distance=17	chr2	172658303	172658304	706	172657600	172659200	1 Active Promoter	length=1600	NM_1038493;DLX1	W	172658453	-150
					chr2;172658381;253;cw_distance=67	chr2	172658381	172658382	253	172657600	172659200	1 Active Promoter	length=1600	NM_1038493;DLX1	W	172658453	-72
					chr15;72161922;6;cw_distance=55	chr15	72161922	72161923	6	72161800	72162000	7 Weak Enhancer	length=200	NM_1038640;GOLGA6A	C	72161944	22
					chr1;149298691;353;cw_distance=42	chr1	149298691	149298692	353	149297600	149300000	1 Active Promoter	length=2400	NM_1038707;CDC42SE1	C	149298749	58
					chr4;43280;1305;cw_distance=67	chr4	43280	43281	1305	40800	54800	15 Repetitive/CNV	length=14000	NM_1039127;ZNF718	W	43276	4
					chr19;10258698;565;cw_distance=0	chr19	10258698	10258699	565	10258600	10263400	1 Active Promoter	length=4800	NM_1039132;ICAM4	W	10258642	56
					chr20;42538423;282;cw_distance=39	chr20	42538423	42538424	282	42537400	42538600	1 Active Promoter	length=1200	NM_1039199;TTPAL	W	42537960	463
					chr20;42537889;507;cw_distance=71	chr20	42537889	42537890	507	42537400	42538600	1 Active Promoter	length=1200	NM_1039199;TTPAL	W	42537960	-71
					chr22;16491683;200;cw_distance=4	chr22	16491683	16491684	200	16490400	16492000	1 Active Promoter	length=1600	NM_1039366;ATP6V1E1	C	16491588	-95
					chr22;16491875;17;cw_distance=70	chr22	16491875	16491876	17	16490400	16492000	1 Active Promoter	length=1600	NM_1039366;ATP6V1E1	C	16491588	-287
					chr16;128741;759;cw_distance=22	chr16	128741	128742	759	128600	129200	1 Active Promoter	length=600	NM_1039476;NPRL3	C	128697	-44
					chr12;22669403;789;cw_distance=72	chr12	22669403	22669404	789	22669200	22673600	1 Active Promoter	length=4400	NM_1039481;ETNK1	W	22669342	61
					chr12;22669834;61;cw_distance=56	chr12	22669834	22669835	61	22669200	22673600	1 Active Promoter	length=4400	NM_1039481;ETNK1	W	22669342	492
					chr18;46155511;31;cw_distance=11	chr18	46155511	46155512	31	46155400	46156400	1 Active Promoter	length=1000	NM_1039535;SKA1	W	46155389	122
					chr3;143427211;349;cw_distance=30	chr3	143427211	143427212	349	143426200	143427600	1 Active Promoter	length=1400	NM_1039547;GK5	C	143427139	-72
					chr1;1324572;654;cw_distance=3	chr1	1324572	1324573	654	1324000	1325200	1 Active Promoter	length=1200	NM_1039577;CCNL2	C	1324581	9
					chr11;85053895;372;cw_distance=25	chr11	85053895	85053896	372	85051600	85054200	1 Active Promoter	length=2600	NM_1039618;CREBZF	C	85053830	-65
					chr11;85053690;716;cw_distance=9	chr11	85053690	85053691	716	85051600	85054200	1 Active Promoter	length=2600	NM_1039618;CREBZF	C	85053830	140
					chr11;85053804;464;cw_distance=16	chr11	85053804	85053805	464	85051600	85054200	1 Active Promoter	length=2600	NM_1039618;CREBZF	C	85053830	26
					chr14;22468733;477;cw_distance=18	chr14	22468733	22468734	477	22468000	22470200	1 Active Promoter	length=2200	NM_1039619;PRMT5	C	22468501	-232
					chr13;19335761;446;cw_distance=29	chr13	19335761	19335762	446	19334000	19335800	1 Active Promoter	length=1800	NM_1039649;ZMYM5	C	19335776	15
					chr11;68275471;729;cw_distance=70	chr11	68275471	68275472	729	68275200	68275600	1 Active Promoter	length=400	NM_1039656;MTL5	C	68275564	93
					chr15;89274558;63;cw_distance=79	chr15	89274558	89274559	63	89273000	89274800	1 Active Promoter	length=1800	NM_1039675;UNC45A	W	89274413	145
					chr2;200528698;88;cw_distance=64	chr2	200528698	200528699	88	200526600	200529800	1 Active Promoter	length=3200	NM_1039693;TYW5	C	200528704	6
					chr9;15412570;109;cw_distance=61	chr9	15412570	15412571	109	15412000	15414200	1 Active Promoter	length=2200	NM_1039697;SNAPC3	W	15412781	-211
					chr1;144004947;13;cw_distance=57	chr1	144004947	144004948	13	144004800	144006200	14 Repetitive/CNV	length=1400	NM_1039703;NBPF10	W	144004727	220
					chr1;144004750;16;cw_distance=0	chr1	144004750	144004751	16	144004200	144004800	15 Repetitive/CNV	length=600	NM_1039703;NBPF10	W	144004727	23
					chr9;138424856;253;cw_distance=29	chr9	138424856	138424857	253	138424400	138425800	1 Active Promoter	length=1400	NM_1039707;SDCCAG3	C	138424875	19
					chr1;159368963;100;cw_distance=65	chr1	159368963	159368964	100	159368600	159370400	1 Active Promoter	length=1800	NM_1039712;DEDD	C	159368880	-83
					chr4;129105748;301;cw_distance=80	chr4	129105748	129105749	301	129105200	129107600	1 Active Promoter	length=2400	NM_1039717;C4orf29	W	129105910	-162
					chr4;129105971;597;cw_distance=53	chr4	129105971	129105972	597	129105200	129107600	1 Active Promoter	length=2400	NM_1039717;C4orf29	W	129105910	61
					chr2;169367186;560;cw_distance=6	chr2	169367186	169367187	560	169366400	169370000	4 Strong Enhancer	length=3600	NM_1039724;NOSTRIN	W	169367345	-159
					chr17;77244002;126;cw_distance=32	chr17	77244002	77244003	126	77243800	77245600	1 Active Promoter	length=1800	NM_1039842;C17orf90	C	77244023	21
					chr19;1055062;3055;cw_distance=20	chr19	1055062	1055063	3055	1055000	1056000	1 Active Promoter	length=1000	NM_1039847;GPX4	W	1054935	127
					chr19;1054748;682;cw_distance=19	chr19	1054748	1054749	682	1054400	1054800	4 Strong Enhancer	length=400	NM_1039847;GPX4	W	1054935	-187
					chr19;51941093;282;cw_distance=51	chr19	51941093	51941094	282	51940000	51942000	1 Active Promoter	length=2000	NM_1039885;FKRP	W	51941142	-49
					chr19;40940881;288;cw_distance=15	chr19	40940881	40940882	288	40940200	40942000	1 Active Promoter	length=1800	NM_1039887;C19orf55	W	40940883	-2
					chr19;40940491;399;cw_distance=13	chr19	40940491	40940492	399	40940200	40942000	1 Active Promoter	length=1800	NM_1039887;C19orf55	W	40940883	-392
					chr19;40940607;40;cw_distance=46	chr19	40940607	40940608	40	40940200	40942000	1 Active Promoter	length=1800	NM_1039887;C19orf55	W	40940883	-276
					chr1;144181947;461;cw_distance=21	chr1	144181947	144181948	461	144181000	144182200	1 Active Promoter	length=1200	NM_1039888;ANKRD34A	W	144181864	83
					chr12;6669152;133;cw_distance=27	chr12	6669152	6669153	133	6667200	6670000	1 Active Promoter	length=2800	NM_1039920;ZNF384	C	6668999	-153
					chr13;50925185;1865;cw_distance=13	chr13	50925185	50925186	1865	50923000	50925200	1 Active Promoter	length=2200	NM_1039937;INTS6	C	50925276	91
					chr12;50104916;16;cw_distance=68	chr12	50104916	50104917	16	50104600	50105200	3 Poised Promoter	length=600	NM_1039960;SLC4A8	W	50104860	56
					chr9;130078381;1321;cw_distance=18	chr9	130078381	130078382	1321	130077400	130078600	1 Active Promoter	length=1200	NM_1040011;SWI5	W	130078245	136
					chr9;130078567;8;cw_distance=16	chr9	130078567	130078568	8	130077400	130078600	1 Active Promoter	length=1200	NM_1040011;SWI5	W	130078245	322
					chr7;120823599;778;cw_distance=40	chr7	120823599	120823600	778	120822600	120824200	1 Active Promoter	length=1600	NM_1040020;FAM3C	C	120823658	59
					chr7;120823869;58;cw_distance=16	chr7	120823869	120823870	58	120822600	120824200	1 Active Promoter	length=1600	NM_1040020;FAM3C	C	120823658	-211
					chr5;139993652;10;cw_distance=35	chr5	139993652	139993653	10	139985200	139994800	13 Heterochrom/lo	length=9600	NM_1040021;CD14	C	139993470	-182
					chr12;54409287;32;cw_distance=27	chr12	54409287	54409288	32	54408200	54409800	1 Active Promoter	length=1600	NM_1040034;CD63	C	54409177	-110
					chr16;30042438;90;cw_distance=34	chr16	30042438	30042439	90	30042200	30042600	1 Active Promoter	length=400	NM_1040056;MAPK3	C	30042131	-307
					chr3;140149219;12;cw_distance=41	chr3	140149219	140149220	12	140147600	140149600	1 Active Promoter	length=2000	NM_1040061;C3orf72	W	140148765	454
					chr7;100047521;377;cw_distance=46	chr7	100047521	100047522	377	100047200	100048400	1 Active Promoter	length=1200	NM_1040097;MOSPD3	W	100047660	-139
					chr11;72141114;251;cw_distance=45	chr11	72141114	72141115	251	72140200	72141400	1 Active Promoter	length=1200	NM_1040118;ARAP1	C	72141082	-32
					chr7;152087817;291;cw_distance=39	chr7	152087817	152087818	291	152087800	152088200	1 Active Promoter	length=400	NM_1040135;ACTR3B	W	152087783	34
					chr7;152087637;132;cw_distance=71	chr7	152087637	152087638	132	152087600	152087800	6 Weak Enhancer	length=200	NM_1040135;ACTR3B	W	152087783	-146
					chr16;65143903;602;cw_distance=20	chr16	65143903	65143904	602	65142600	65145600	4 Strong Enhancer	length=3000	NM_1040138;CKLF	W	65143966	-63
					chr5;134762898;353;cw_distance=70	chr5	134762898	134762899	353	134761800	134763200	1 Active Promoter	length=1400	NM_1040158;H2AFY	C	134762827	-71
					chr16;626308;779;cw_distance=26	chr16	626308	626309	779	625800	627000	1 Active Promoter	length=1200	NM_1040160;C16orf13	C	626348	40
					chr10;4858838;584;cw_distance=75	chr10	4858838	4858839	584	4858000	4860000	1 Active Promoter	length=2000	NM_1040177;AKR1E2	W	4858401	437
					chr4;80079583;62;cw_distance=50	chr4	80079583	80079584	62	80079000	80080400	1 Active Promoter	length=1400	NM_1040202;PAQR3	C	80079606	23
					chr6;10995198;811;cw_distance=35	chr6	10995198	10995199	811	10994000	10996400	1 Active Promoter	length=2400	NM_1040274;SYCP2L	W	10995049	149
					chr19;40928170;45;cw_distance=20	chr19	40928170	40928171	45	40927600	40929600	1 Active Promoter	length=2000	NM_1040425;U2AF1L4	C	40928176	6
					chr16;1816840;19;cw_distance=17	chr16	1816840	1816841	19	1816800	1817200	1 Active Promoter	length=400	NM_1040427;HAGH	C	1817196	356
					chr12;32800119;412;cw_distance=28	chr12	32800119	32800120	412	32798800	32800600	1 Active Promoter	length=1800	NM_1040436;YARS2	C	32800154	35
					chr6;31910661;8409;cw_distance=29	chr6	31910661	31910662	8409	31910400	31911600	1 Active Promoter	length=1200	NM_1040437;C6orf48	W	31910671	-10
					chr6;31910457;467;cw_distance=23	chr6	31910457	31910458	467	31910400	31911600	1 Active Promoter	length=1200	NM_1040437;C6orf48	W	31910671	-214
					chr6;31910277;290;cw_distance=3	chr6	31910277	31910278	290	31909400	31910400	4 Strong Enhancer	length=1000	NM_1040437;C6orf48	W	31910671	-394
					chr6;31910826;350;cw_distance=62	chr6	31910826	31910827	350	31910400	31911600	1 Active Promoter	length=1200	NM_1040437;C6orf48	W	31910671	155
					chr13;48967724;287;cw_distance=21	chr13	48967724	48967725	287	48967000	48968200	1 Active Promoter	length=1200	NM_1040443;PHF11	W	48967801	-77
					chr5;32349208;382;cw_distance=67	chr5	32349208	32349209	382	32349000	32350200	1 Active Promoter	length=1200	NM_1040446;MTMR12	C	32348871	-337
					chr15;56850518;188;cw_distance=33	chr15	56850518	56850519	188	56849600	56850600	1 Active Promoter	length=1000	NM_1040450;FAM63B	W	56850684	-166
					chr15;56850207;16;cw_distance=27	chr15	56850207	56850208	16	56849600	56850600	1 Active Promoter	length=1000	NM_1040450;FAM63B	W	56850684	-477
					chr7;75346383;377;cw_distance=30	chr7	75346383	75346384	377	75346000	75346600	1 Active Promoter	length=600	NM_1040456;RHBDD2	W	75346252	131
					chr7;75346076;266;cw_distance=11	chr7	75346076	75346077	266	75346000	75346600	1 Active Promoter	length=600	NM_1040456;RHBDD2	W	75346252	-176
					chr5;96169973;1314;cw_distance=34	chr5	96169973	96169974	1314	96168400	96170000	1 Active Promoter	length=1600	NM_1040458;ERAP1	C	96169648	-325
					chr5;96169851;339;cw_distance=61	chr5	96169851	96169852	339	96168400	96170000	1 Active Promoter	length=1600	NM_1040458;ERAP1	C	96169648	-203
					chr8;75050978;185;cw_distance=41	chr8	75050978	75050979	185	75050600	75052200	1 Active Promoter	length=1600	NM_1040613;TMEM70	W	75050930	48
					chr1;210848434;713;cw_distance=25	chr1	210848434	210848435	713	210848000	210850000	1 Active Promoter	length=2000	NM_1040619;ATF3	W	210848592	-158
					chr1;210848168;10;cw_distance=14	chr1	210848168	210848169	10	210848000	210850000	1 Active Promoter	length=2000	NM_1040619;ATF3	W	210848592	-424
					chr7;65217113;357;cw_distance=20	chr7	65217113	65217114	357	65216600	65218000	1 Active Promoter	length=1400	NM_1040647;CRCP	W	65217239	-126
					chr7;65216756;14;cw_distance=58	chr7	65216756	65216757	14	65216600	65218000	1 Active Promoter	length=1400	NM_1040647;CRCP	W	65217239	-483
					chr2;254925;333;cw_distance=3	chr2	254925	254926	333	254800	256200	1 Active Promoter	length=1400	NM_1040649;ACP1	W	254868	57
					chr11;61647789;62;cw_distance=33	chr11	61647789	61647790	62	61647000	61647800	2 Weak Promoter	length=800	NM_1040694;INCENP	W	61648020	-231
					chr11;61648054;174;cw_distance=11	chr11	61648054	61648055	174	61648000	61648800	1 Active Promoter	length=800	NM_1040694;INCENP	W	61648020	34
					chr11;66482867;328;cw_distance=40	chr11	66482867	66482868	328	66482800	66483600	4 Strong Enhancer	length=800	NM_1040716;PC	C	66482423	-444
					chr11;66482437;54;cw_distance=45	chr11	66482437	66482438	54	66482000	66482600	2 Weak Promoter	length=600	NM_1040716;PC	C	66482423	-14
					chr1;148080950;5976;cw_distance=29	chr1	148080950	148080951	5976	148078400	148083000	1 Active Promoter	length=4600	NM_1040874;HIST2H2AA4	C	148080942	-8
					chr1;148081174;902;cw_distance=33	chr1	148081174	148081175	902	148078400	148083000	1 Active Promoter	length=4600	NM_1040874;HIST2H2AA4	C	148080942	-232
					chr1;148080741;189;cw_distance=77	chr1	148080741	148080742	189	148078400	148083000	1 Active Promoter	length=4600	NM_1040874;HIST2H2AA4	C	148080942	201
					chr20;762370;8;cw_distance=27	chr20	762370	762371	8	761800	763600	1 Active Promoter	length=1800	NM_1042353;FAM110A	W	762355	15
					chr16;2205295;751;cw_distance=19	chr16	2205295	2205296	751	2205200	2206200	1 Active Promoter	length=1000	NM_1042371;PGP	C	2204823	-472
					chr12;93377742;359;cw_distance=2	chr12	93377742	93377743	359	93376800	93379200	1 Active Promoter	length=2400	NM_1042399;CCDC41	C	93377895	153
					chr1;241484968;201;cw_distance=69	chr1	241484968	241484969	201	241482200	241487400	1 Active Promoter	length=5200	NM_1042404;CEP170	C	241485331	363
					chr1;241485155;107;cw_distance=65	chr1	241485155	241485156	107	241482200	241487400	1 Active Promoter	length=5200	NM_1042404;CEP170	C	241485331	176
					chr13;19255084;1533;cw_distance=10	chr13	19255084	19255085	1533	19253600	19255800	1 Active Promoter	length=2200	NM_1042414;PSPC1	C	19255159	75
					chr8;172436;8;cw_distance=25	chr8	172436	172437	8	171000	173600	1 Active Promoter	length=2600	NM_1042415;ZNF596	W	172383	53
					chr17;77783119;219;cw_distance=64	chr17	77783119	77783120	219	77782400	77783600	1 Active Promoter	length=1200	NM_1042423;SLC16A3	W	77783396	-277
					chr15;36533631;599;cw_distance=12	chr15	36533631	36533632	599	36533400	36535000	1 Active Promoter	length=1600	NM_1042429;FAM98B	W	36533619	12
					chr15;36533558;354;cw_distance=59	chr15	36533558	36533559	354	36533400	36535000	1 Active Promoter	length=1600	NM_1042429;FAM98B	W	36533619	-61
					chr14;74605939;738;cw_distance=9	chr14	74605939	74605940	738	74603800	74606400	1 Active Promoter	length=2600	NM_1042430;FAM164C	W	74606051	-112
					chr14;74605739;337;cw_distance=64	chr14	74605739	74605740	337	74603800	74606400	1 Active Promoter	length=2600	NM_1042430;FAM164C	W	74606051	-312
					chrX;130985010;511;cw_distance=76	chrX	130985010	130985011	511	130983600	130987400	1 Active Promoter	length=3800	NM_1042453;MST4	W	130984925	85
					chrX;130984460;780;cw_distance=52	chrX	130984460	130984461	780	130983600	130987400	1 Active Promoter	length=3800	NM_1042453;MST4	W	130984925	-465
					chr10;73281161;105;cw_distance=79	chr10	73281161	73281162	105	73279400	73281200	1 Active Promoter	length=1800	NM_1042465;PSAP	C	73281088	-73
					chr10;73281022;1068;cw_distance=8	chr10	73281022	73281023	1068	73279400	73281200	1 Active Promoter	length=1800	NM_1042465;PSAP	C	73281088	66
					chr20;25319742;477;cw_distance=70	chr20	25319742	25319743	477	25318800	25320400	1 Active Promoter	length=1600	NM_1042472;ABHD12	C	25319618	-124
					chr10;27570987;715;cw_distance=7	chr10	27570987	27570988	715	27569000	27571800	1 Active Promoter	length=2800	NM_1042473;ACBD5	C	27571074	87
					chr10;27571159;397;cw_distance=39	chr10	27571159	27571160	397	27569000	27571800	1 Active Promoter	length=2800	NM_1042473;ACBD5	C	27571074	-85
					chr19;41397847;466;cw_distance=6	chr19	41397847	41397848	466	41397200	41399400	1 Active Promoter	length=2200	NM_1042474;ZNF565	C	41397826	-21
					chrX;13958043;267;cw_distance=6	chrX	13958043	13958044	267	13956400	13958800	1 Active Promoter	length=2400	NM_1042479;GEMIN8	C	13957956	-87
					chr20;34522955;176;cw_distance=48	chr20	34522955	34522956	176	34522400	34523000	4 Strong Enhancer	length=600	NM_1042486;DLGAP4	W	34523255	-300
					chr17;26445892;858;cw_distance=40	chr17	26445892	26445893	858	26445400	26447400	1 Active Promoter	length=2000	NM_1042492;NF1	W	26446070	-178
					chr6;88089050;404;cw_distance=38	chr6	88089050	88089051	404	88088800	88089800	1 Active Promoter	length=1000	NM_1042493;C6orf162	W	88089024	26
					chr13;59636080;325;cw_distance=12	chr13	59636080	59636081	325	59635000	59637200	1 Active Promoter	length=2200	NM_1042517;DIAPH3	C	59636120	40
					chr13;59636222;519;cw_distance=15	chr13	59636222	59636223	519	59635000	59637200	1 Active Promoter	length=2200	NM_1042517;DIAPH3	C	59636120	-102
					chr17;37967700;309;cw_distance=70	chr17	37967700	37967701	309	37967400	37968800	1 Active Promoter	length=1400	NM_1042529;COASY	W	37967617	83
					chr3;198153779;281;cw_distance=69	chr3	198153779	198153780	281	198152400	198154400	1 Active Promoter	length=2000	NM_1042540;NCBP2	C	198153861	82
					chr9;105896604;185;cw_distance=52	chr9	105896604	105896605	185	105894800	105897800	1 Active Promoter	length=3000	NM_1042550;SMC2	W	105896651	-47
					chr9;105896085;722;cw_distance=52	chr9	105896085	105896086	722	105894800	105897800	1 Active Promoter	length=3000	NM_1042551;SMC2	W	105896361	-276
					chr1;211031934;667;cw_distance=15	chr1	211031934	211031935	667	211029600	211032400	1 Active Promoter	length=2800	NM_1042552;TATDN3	W	211031792	142
					chr11;10787059;2003;cw_distance=23	chr11	10787059	10787060	2003	10785200	10788600	1 Active Promoter	length=3400	NM_1042559;EIF4G2	C	10787158	99
					chr11;10787344;840;cw_distance=36	chr11	10787344	10787345	840	10785200	10788600	1 Active Promoter	length=3400	NM_1042559;EIF4G2	C	10787158	-186
					chr15;91244640;769;cw_distance=13	chr15	91244640	91244641	769	91244000	91251000	1 Active Promoter	length=7000	NM_1042572;CHD2	W	91244554	86
					chr15;91244559;480;cw_distance=32	chr15	91244559	91244560	480	91244000	91251000	1 Active Promoter	length=7000	NM_1042572;CHD2	W	91244554	5
					chr17;74582593;495;cw_distance=1	chr17	74582593	74582594	495	74582400	74582600	6 Weak Enhancer	length=200	NM_1042573;ENGASE	W	74582613	-20
					chr7;124357100;418;cw_distance=32	chr7	124357100	124357101	418	124356200	124357800	1 Active Promoter	length=1600	NM_1042594;POT1	C	124357273	173
					chr3;181802506;147;cw_distance=28	chr3	181802506	181802507	147	181802000	181803800	1 Active Promoter	length=1800	NM_1042601;TTC14	W	181802611	-105
					chr4;89664052;694;cw_distance=25	chr4	89664052	89664053	694	89662600	89664200	1 Active Promoter	length=1600	NM_1042616;PIGY	C	89663978	-74
					chr19;41177950;784;cw_distance=58	chr19	41177950	41177951	784	41177800	41178800	1 Active Promoter	length=1000	NM_1042631;SDHAF1	W	41177929	21
					chr19;3508606;34;cw_distance=66	chr19	3508606	3508607	34	3508600	3508800	2 Weak Promoter	length=200	NM_1042680;C19orf28	C	3508571	-35
					chr1;8800780;421;cw_distance=9	chr1	8800780	8800781	421	8798800	8801200	1 Active Promoter	length=2400	NM_1042681;RERE	C	8800286	-494
					chr1;8800294;1087;cw_distance=17	chr1	8800294	8800295	1087	8798800	8801200	1 Active Promoter	length=2400	NM_1042681;RERE	C	8800286	-8
					chr6;146327426;401;cw_distance=49	chr6	146327426	146327427	401	146325400	146327800	1 Active Promoter	length=2400	NM_1042683;SHPRH	C	146326926	-500
					chr17;15843855;154;cw_distance=22	chr17	15843855	15843856	154	15843000	15844800	1 Active Promoter	length=1800	NM_1042697;ZSWIM7	C	15843731	-124
					chr2;179024374;842;cw_distance=24	chr2	179024374	179024375	842	179023400	179024400	1 Active Promoter	length=1000	NM_1042702;DFNB59	W	179024408	-34
					chr7;89813970;658;cw_distance=21	chr7	89813970	89813971	658	89812800	89815600	1 Active Promoter	length=2800	NM_1042717;GTPBP10	W	89813914	56
					chr7;89813556;179;cw_distance=59	chr7	89813556	89813557	179	89812800	89815600	1 Active Promoter	length=2800	NM_1042717;GTPBP10	W	89813914	-358
					chr12;51900389;163;cw_distance=45	chr12	51900389	51900390	163	51900000	51901000	2 Weak Promoter	length=1000	NM_1042728;RARG	C	51900464	75
					chr4;110574414;336;cw_distance=3	chr4	110574414	110574415	336	110573400	110575400	1 Active Promoter	length=2000	NM_1042734;SEC24B	W	110574419	-5
					chrX;122921845;199;cw_distance=55	chrX	122921845	122921846	199	122921800	122922200	6 Weak Enhancer	length=400	NM_1042749;STAG2	W	122922155	-310
					chrX;122923370;241;cw_distance=32	chrX	122923370	122923371	241	122922200	122926200	1 Active Promoter	length=4000	NM_1042750;STAG2	W	122923236	134
					chrX;122923130;206;cw_distance=62	chrX	122923130	122923131	206	122922200	122926200	1 Active Promoter	length=4000	NM_1042750;STAG2	W	122923236	-106
					chr11;62189350;4408;cw_distance=34	chr11	62189350	62189351	4408	62188200	62190000	1 Active Promoter	length=1800	NM_1043229;METTL12	W	62189354	-4
					chr11;62189241;827;cw_distance=39	chr11	62189241	62189242	827	62188200	62190000	1 Active Promoter	length=1800	NM_1043229;METTL12	W	62189354	-113
					chr1;152422206;45;cw_distance=60	chr1	152422206	152422207	45	152421400	152423200	1 Active Promoter	length=1800	NM_1043351;TPM3	C	152422349	143
					chr19;7020750;572;cw_distance=57	chr19	7020750	7020751	572	7020400	7021200	1 Active Promoter	length=800	NM_1044387;ZNF557	W	7020470	280
					chr5;127447369;261;cw_distance=53	chr5	127447369	127447370	261	127445200	127448200	1 Active Promoter	length=3000	NM_1046;SLC12A2	W	127447381	-12
					chr3;16281150;292;cw_distance=41	chr3	16281150	16281151	292	16280400	16282800	1 Active Promoter	length=2400	NM_1047434;DPH3	C	16281500	350
					chr1;47552720;623;cw_distance=74	chr1	47552720	47552721	623	47551200	47553400	1 Active Promoter	length=2200	NM_1048166;STIL	C	47552406	-314
					chr1;47552332;793;cw_distance=0	chr1	47552332	47552333	793	47551200	47553400	1 Active Promoter	length=2200	NM_1048166;STIL	C	47552406	74
					chr1;45578244;993;cw_distance=18	chr1	45578244	45578245	993	45577200	45578800	1 Active Promoter	length=1600	NM_1048174;MUTYH	C	45578216	-28
					chr1;28568799;548;cw_distance=34	chr1	28568799	28568800	548	28568600	28569800	1 Active Promoter	length=1200	NM_1048183;PHACTR4	W	28568679	120
					chr1;28568684;360;cw_distance=55	chr1	28568684	28568685	360	28568600	28569800	1 Active Promoter	length=1200	NM_1048183;PHACTR4	W	28568679	5
					chr1;28717367;602;cw_distance=28	chr1	28717367	28717368	602	28717200	28717800	1 Active Promoter	length=600	NM_1048194;RCC1	W	28717331	36
					chr1;28705132;22684;cw_distance=22	chr1	28705132	28705133	22684	28703800	28707400	1 Active Promoter	length=3600	NM_1048199;RCC1	W	28705041	91
					chr1;28704910;1286;cw_distance=63	chr1	28704910	28704911	1286	28703800	28707400	1 Active Promoter	length=3600	NM_1048199;RCC1	W	28705041	-131
					chr1;28705371;530;cw_distance=72	chr1	28705371	28705372	530	28703800	28707400	1 Active Promoter	length=3600	NM_1048199;RCC1	W	28705041	330
					chr11;33236192;192;cw_distance=49	chr11	33236192	33236193	192	33234800	33238600	1 Active Promoter	length=3800	NM_1048200;HIPK3	W	33235743	449
					chr1;109307567;502;cw_distance=55	chr1	109307567	109307568	502	109306800	109308400	1 Active Promoter	length=1600	NM_1048210;CLCC1	C	109307634	67
					chr1;109307723;468;cw_distance=13	chr1	109307723	109307724	468	109306800	109308400	1 Active Promoter	length=1600	NM_1048210;CLCC1	C	109307634	-89
					chr20;43468617;73;cw_distance=11	chr20	43468617	43468618	73	43468200	43469000	1 Active Promoter	length=800	NM_1048223;DBNDD2	W	43468641	-24
					chr5;60494138;335;cw_distance=31	chr5	60494138	60494139	335	60492600	60495400	1 Active Promoter	length=2800	NM_1048249;C5orf43	C	60494059	-79
					chr5;60494018;259;cw_distance=57	chr5	60494018	60494019	259	60492600	60495400	1 Active Promoter	length=2800	NM_1048249;C5orf43	C	60494059	41
					chr16;28515875;538;cw_distance=36	chr16	28515875	28515876	538	28515600	28516400	4 Strong Enhancer	length=800	NM_1054;SULT1A2	C	28515892	17
					chr1;12149637;497;cw_distance=33	chr1	12149637	12149638	497	12149600	12150000	1 Active Promoter	length=400	NM_1066;TNFRSF1B	W	12149646	-9
					chr17;35827678;651;cw_distance=19	chr17	35827678	35827679	651	35826600	35828200	1 Active Promoter	length=1600	NM_1067;TOP2A	C	35827728	50
					chr6;3102926;423;cw_distance=0	chr6	3102926	3102927	423	3102200	3103400	1 Active Promoter	length=1200	NM_1069;TUBB2A	C	3102782	-144
					chr6;3102790;306;cw_distance=28	chr6	3102790	3102791	306	3102200	3103400	1 Active Promoter	length=1200	NM_1069;TUBB2A	C	3102782	-8
					chr11;47193100;430;cw_distance=10	chr11	47193100	47193101	430	47193000	47193200	1 Active Promoter	length=200	NM_107;DDB2	W	47193068	32
					chr11;47193241;29;cw_distance=35	chr11	47193241	47193242	29	47193200	47194400	4 Strong Enhancer	length=1200	NM_107;DDB2	W	47193068	173
					chr11;47193387;11;cw_distance=10	chr11	47193387	47193388	11	47193200	47194400	4 Strong Enhancer	length=1200	NM_107;DDB2	W	47193068	319
					chr18;647143;11;cw_distance=36	chr18	647143	647144	11	646600	648600	1 Active Promoter	length=2000	NM_1071;TYMS	W	647603	-460
					chr20;32928071;195;cw_distance=53	chr20	32928071	32928072	195	32928000	32929000	1 Active Promoter	length=1000	NM_1076552;ACSS2	W	32927988	83
					chr19;20636217;599;cw_distance=40	chr19	20636217	20636218	599	20636200	20636400	2 Weak Promoter	length=200	NM_1076675;ZNF626	C	20636242	25
					chr9;36180659;930;cw_distance=27	chr9	36180659	36180660	930	36180000	36181600	1 Active Promoter	length=1600	NM_1076677;CLTA	W	36180852	-193
					chr6;27464675;495;cw_distance=28	chr6	27464675	27464676	495	27464000	27465400	1 Active Promoter	length=1400	NM_1076781;ZNF391	W	27464502	173
					chr6;27464390;503;cw_distance=19	chr6	27464390	27464391	503	27464000	27465400	1 Active Promoter	length=1400	NM_1076781;ZNF391	W	27464502	-112
					chr16;66855542;909;cw_distance=27	chr16	66855542	66855543	909	66855000	66856600	1 Active Promoter	length=1600	NM_1076785;SLC7A6	W	66855919	-377
					chr16;21518213;484;cw_distance=21	chr16	21518213	21518214	484	21517400	21519800	1 Active Promoter	length=2400	NM_1077180;METTL9	W	21518356	-143
					chr16;21518022;11;cw_distance=7	chr16	21518022	21518023	11	21517400	21519800	1 Active Promoter	length=2400	NM_1077180;METTL9	W	21518356	-334
					chr1;23568785;18;cw_distance=46	chr1	23568785	23568786	18	23567200	23569200	1 Active Promoter	length=2000	NM_1077195;ZNF436	C	23568944	159
					chr5;65475909;700;cw_distance=41	chr5	65475909	65475910	700	65474600	65478400	1 Active Promoter	length=3800	NM_1077199;SREK1	W	65475840	69
					chr5;65475603;441;cw_distance=1	chr5	65475603	65475604	441	65474600	65478400	1 Active Promoter	length=3800	NM_1077199;SREK1	W	65475840	-237
					chr11;64906471;834;cw_distance=52	chr11	64906471	64906472	834	64905600	64907400	4 Strong Enhancer	length=1800	NM_1077241;SLC25A45	C	64906718	247
					chr15;38886546;146;cw_distance=65	chr15	38886546	38886547	146	38886000	38887600	1 Active Promoter	length=1600	NM_1077268;ZFYVE19	W	38886565	-19
					chr14;22458175;662;cw_distance=56	chr14	22458175	22458176	662	22457200	22458400	1 Active Promoter	length=1200	NM_1077351;RBM23	C	22458236	61
					chr2;178495338;5;cw_distance=47	chr2	178495338	178495339	5	178483800	178511200	13 Heterochrom/lo	length=27400	NM_1077358;PDE11A	C	178495810	472
					chr1;101264047;1242;cw_distance=7	chr1	101264047	101264048	1242	101263000	101265400	1 Active Promoter	length=2400	NM_1077394;DPH5	C	101263950	-97
					chr1;101263950;364;cw_distance=58	chr1	101263950	101263951	364	101263000	101265400	1 Active Promoter	length=2400	NM_1077394;DPH5	C	101263950	0
					chr6;136652489;263;cw_distance=25	chr6	136652489	136652490	263	136652000	136653000	1 Active Promoter	length=1000	NM_1077440;BCLAF1	C	136652682	193
					chr6;136652273;202;cw_distance=33	chr6	136652273	136652274	202	136652000	136653000	1 Active Promoter	length=1000	NM_1077440;BCLAF1	C	136652682	409
					chr14;20807443;1091;cw_distance=27	chr14	20807443	20807444	1091	20805000	20808200	1 Active Promoter	length=3200	NM_1077442;HNRNPC	C	20807478	35
					chr19;59386997;94;cw_distance=73	chr19	59386997	59386998	94	59384400	59387400	1 Active Promoter	length=3000	NM_1077446;TSEN34	W	59386915	82
					chr12;44949132;498;cw_distance=50	chr12	44949132	44949133	498	44947000	44949400	1 Active Promoter	length=2400	NM_1077484;SLC38A1	C	44949475	343
					chr6;30632775;116;cw_distance=50	chr6	30632775	30632776	116	30631200	30633400	1 Active Promoter	length=2200	NM_1077497;PRR3	W	30632464	311
					chr6;30632453;89;cw_distance=11	chr6	30632453	30632454	89	30631200	30633400	1 Active Promoter	length=2200	NM_1077497;PRR3	W	30632464	-11
					chr17;24193914;486;cw_distance=21	chr17	24193914	24193915	486	24193400	24194200	1 Active Promoter	length=800	NM_1077498;C17orf63	C	24193967	53
					chr17;24194386;8;cw_distance=78	chr17	24194386	24194387	8	24194200	24194600	4 Strong Enhancer	length=400	NM_1077498;C17orf63	C	24193967	-419
					chr6;31234352;381;cw_distance=45	chr6	31234352	31234353	381	31233400	31234600	1 Active Promoter	length=1200	NM_1077511;TCF19	W	31234281	71
					chr6;33276641;411;cw_distance=21	chr6	33276641	33276642	411	33275200	33277200	1 Active Promoter	length=2000	NM_1077516;SLC39A7	W	33276580	61
					chr6;33276565;214;cw_distance=38	chr6	33276565	33276566	214	33275200	33277200	1 Active Promoter	length=2000	NM_1077516;SLC39A7	W	33276580	-15
					chr3;9666180;13;cw_distance=18	chr3	9666180	9666181	13	9665400	9666600	1 Active Promoter	length=1200	NM_1077525;MTMR14	W	9666116	64
					chr19;9740245;342;cw_distance=64	chr19	9740245	9740246	342	9739200	9741000	1 Active Promoter	length=1800	NM_1077624;ZNF846	C	9740410	165
					chr19;9740036;22;cw_distance=33	chr19	9740036	9740037	22	9739200	9741000	1 Active Promoter	length=1800	NM_1077624;ZNF846	C	9740410	374
					chr1;148507980;169;cw_distance=59	chr1	148507980	148507981	169	148507400	148508600	1 Active Promoter	length=1200	NM_1077628;APH1A	C	148508233	253
					chr5;118632363;486;cw_distance=60	chr5	118632363	118632364	486	118631400	118632600	1 Active Promoter	length=1200	NM_1077654;TNFAIP8	W	118632316	47
					chr5;118632181;566;cw_distance=50	chr5	118632181	118632182	566	118631400	118632600	1 Active Promoter	length=1200	NM_1077654;TNFAIP8	W	118632316	-135
					chr11;111247339;75;cw_distance=61	chr11	111247339	111247340	75	111246600	111248200	1 Active Promoter	length=1600	NM_1077691;ALG9	C	111247214	-125
					chr1;67168740;125;cw_distance=0	chr1	67168740	67168741	125	67168600	67173800	1 Active Promoter	length=5200	NM_1077701;MIER1	W	67168513	227
					chr17;53439657;1090;cw_distance=80	chr17	53439657	53439658	1090	53438400	53440400	1 Active Promoter	length=2000	NM_1078166;SRSF1	C	53439706	49
					chr17;53439971;746;cw_distance=65	chr17	53439971	53439972	746	53438400	53440400	1 Active Promoter	length=2000	NM_1078166;SRSF1	C	53439706	-265
					chr17;53440130;34;cw_distance=54	chr17	53440130	53440131	34	53438400	53440400	1 Active Promoter	length=2000	NM_1078166;SRSF1	C	53439706	-424
					chrX;133994037;754;cw_distance=38	chrX	133994037	133994038	754	133993600	133995000	1 Active Promoter	length=1400	NM_1078171;FAM127A	W	133993998	39
					chrX;134013810;111;cw_distance=54	chrX	134013810	134013811	111	134013800	134014000	2 Weak Promoter	length=200	NM_1078172;FAM127B	C	134013887	77
					chrX;134014028;433;cw_distance=54	chrX	134014028	134014029	433	134014000	134014400	1 Active Promoter	length=400	NM_1078172;FAM127B	C	134013887	-141
					chr6;44295229;27;cw_distance=50	chr6	44295229	44295230	27	44295200	44295400	1 Active Promoter	length=200	NM_1078174;SLC29A1	W	44295219	10
					chr6;44299255;333;cw_distance=57	chr6	44299255	44299256	333	44299000	44299800	1 Active Promoter	length=800	NM_1078175;SLC29A1	W	44299273	-18
					chr11;66993421;204;cw_distance=65	chr11	66993421	66993422	204	66993400	66993800	1 Active Promoter	length=400	NM_1078650;TMEM134	C	66993307	-114
					chr1;233597151;194;cw_distance=11	chr1	233597151	233597152	194	233596200	233597200	4 Strong Enhancer	length=1000	NM_1079515;TBCE	W	233597350	-199
					chr1;233597378;87;cw_distance=59	chr1	233597378	233597379	87	233597200	233598400	1 Active Promoter	length=1200	NM_1079515;TBCE	W	233597350	28
					chr10;52169989;203;cw_distance=46	chr10	52169989	52169990	203	52169000	52170600	1 Active Promoter	length=1600	NM_1079516;ASAH2B	W	52169713	276
					chr10;52169696;172;cw_distance=56	chr10	52169696	52169697	172	52169000	52170600	1 Active Promoter	length=1600	NM_1079516;ASAH2B	W	52169713	-17
					chr17;35464295;243;cw_distance=6	chr17	35464295	35464296	243	35463400	35465000	1 Active Promoter	length=1600	NM_1079518;MED24	C	35464415	120
					chr4;56997218;392;cw_distance=79	chr4	56997218	56997219	392	56994200	56998800	1 Active Promoter	length=4600	NM_1079524;PAICS	W	56997025	193
					chr14;38709280;913;cw_distance=18	chr14	38709280	38709281	913	38707800	38710400	1 Active Promoter	length=2600	NM_1079537;TRAPPC6B	C	38709385	105
					chr14;38709431;907;cw_distance=55	chr14	38709431	38709432	907	38707800	38710400	1 Active Promoter	length=2600	NM_1079537;TRAPPC6B	C	38709385	-46
					chr22;27526717;1368;cw_distance=15	chr22	27526717	27526718	1368	27525200	27527800	1 Active Promoter	length=2600	NM_1079539;XBP1	C	27526560	-157
					chr22;27526496;99;cw_distance=41	chr22	27526496	27526497	99	27525200	27527800	1 Active Promoter	length=2600	NM_1079539;XBP1	C	27526560	64
					chr17;38979253;13;cw_distance=0	chr17	38979253	38979254	13	38979200	38979400	2 Weak Promoter	length=200	NM_1079675;ETV4	C	38979288	35
					chr5;175721357;450;cw_distance=76	chr5	175721357	175721358	450	175720400	175722000	1 Active Promoter	length=1600	NM_1079684;KIAA1191	C	175721415	58
					chr7;27746301;441;cw_distance=52	chr7	27746301	27746302	441	27744600	27747800	1 Active Promoter	length=3200	NM_1079864;TAX1BP1	W	27746238	63
					chr7;27745914;239;cw_distance=29	chr7	27745914	27745915	239	27744600	27747800	1 Active Promoter	length=3200	NM_1079864;TAX1BP1	W	27746238	-324
					chr8;78074826;425;cw_distance=9	chr8	78074826	78074827	425	78073400	78076400	1 Active Promoter	length=3000	NM_1079867;PEX2	C	78075079	253
					chr7;102044856;6;cw_distance=34	chr7	102044856	102044857	6	102044800	102045200	15 Repetitive/CNV	length=400	NM_1079877;RASA4	C	102044425	-431
					chr2;201806434;375;cw_distance=76	chr2	201806434	201806435	375	201806200	201808200	1 Active Promoter	length=2000	NM_1080124;CASP8	W	201806410	24
					chr2;201830943;50;cw_distance=26	chr2	201830943	201830944	50	201830400	201831600	4 Strong Enhancer	length=1200	NM_1080125;CASP8	W	201830998	-55
					chr2;201831022;147;cw_distance=77	chr2	201831022	201831023	147	201830400	201831600	4 Strong Enhancer	length=1200	NM_1080125;CASP8	W	201830998	24
					chr8;48335966;534;cw_distance=35	chr8	48335966	48335967	534	48335800	48336800	1 Active Promoter	length=1000	NM_1080394;KIAA0146	W	48336041	-75
					chr9;113286465;472;cw_distance=14	chr9	113286465	113286466	472	113284600	113287000	1 Active Promoter	length=2400	NM_1080398;KIAA0368	C	113286846	381
					chr3;144203125;808;cw_distance=78	chr3	144203125	144203126	808	144201000	144205000	1 Active Promoter	length=4000	NM_1080415;U2SURP	W	144203061	64
					chr17;71292977;245;cw_distance=49	chr17	71292977	71292978	245	71292800	71295200	4 Strong Enhancer	length=2400	NM_1080419;UNK	W	71292514	463
					chrX;102356697;1149;cw_distance=18	chrX	102356697	102356698	1149	102356600	102358200	1 Active Promoter	length=1600	NM_1080425;BEX4	W	102356675	22
					chrX;102356549;72;cw_distance=27	chrX	102356549	102356550	72	102356400	102356600	2 Weak Promoter	length=200	NM_1080425;BEX4	W	102356675	-126
					chr15;81275414;423;cw_distance=20	chr15	81275414	81275415	423	81275200	81277400	1 Active Promoter	length=2200	NM_1080435;WHAMM	W	81275026	388
					chr15;81275236;254;cw_distance=12	chr15	81275236	81275237	254	81275200	81277400	1 Active Promoter	length=2200	NM_1080435;WHAMM	W	81275026	210
					chr17;40380913;160;cw_distance=63	chr17	40380913	40380914	160	40379000	40381000	1 Active Promoter	length=2000	NM_1080443;KIF18B	C	40380608	-305
					chr6;107542522;585;cw_distance=73	chr6	107542522	107542523	585	107541800	107543200	1 Active Promoter	length=1400	NM_1080450;BEND3	C	107542329	-193
					chr1;119992284;386;cw_distance=11	chr1	119992284	119992285	386	119991200	119992800	1 Active Promoter	length=1600	NM_1080470;ZNF697	C	119991913	-371
					chr2;24086197;180;cw_distance=37	chr2	24086197	24086198	180	24084600	24086200	4 Strong Enhancer	length=1600	NM_1080473;MFSD2B	W	24086456	-259
					chr6;20320995;725;cw_distance=15	chr6	20320995	20320996	725	20320200	20321200	1 Active Promoter	length=1000	NM_1080480;MBOAT1	C	20320649	-346
					chr6;100070200;362;cw_distance=26	chr6	100070200	100070201	362	100068200	100071600	1 Active Promoter	length=3400	NM_1080481;USP45	C	100069973	-227
					chr6;100069988;673;cw_distance=14	chr6	100069988	100069989	673	100068200	100071600	1 Active Promoter	length=3400	NM_1080481;USP45	C	100069973	-15
					chr19;11710288;79;cw_distance=34	chr19	11710288	11710289	79	11709600	11711400	1 Active Promoter	length=1800	NM_1080493;ZNF823	C	11710760	472
					chr9;122516779;255;cw_distance=63	chr9	122516779	122516780	255	122516000	122517200	1 Active Promoter	length=1200	NM_1080497;MEGF9	C	122516586	-193
					chr6;85531037;15;cw_distance=17	chr6	85531037	85531038	15	85528400	85531800	1 Active Promoter	length=3400	NM_1080508;TBX18	C	85530618	-419
					chr17;72234531;285;cw_distance=31	chr17	72234531	72234532	285	72233600	72235000	1 Active Promoter	length=1400	NM_1080510;METTL23	W	72234506	25
					chr3;9414422;46;cw_distance=5	chr3	9414422	9414423	46	9414400	9415200	1 Active Promoter	length=800	NM_1080517;SETD5	W	9414402	20
					chr3;9414542;10;cw_distance=50	chr3	9414542	9414543	10	9414400	9415200	1 Active Promoter	length=800	NM_1080517;SETD5	W	9414402	140
					chr15;39740234;425;cw_distance=68	chr15	39740234	39740235	425	39739800	39742400	1 Active Promoter	length=2600	NM_1080541;MGA	W	39739901	333
					chr15;38644545;13;cw_distance=1	chr15	38644545	38644546	13	38643600	38645000	1 Active Promoter	length=1400	NM_1080791;C15orf57	C	38644544	-1
					chr15;38644762;212;cw_distance=39	chr15	38644762	38644763	212	38643600	38645000	1 Active Promoter	length=1400	NM_1080791;C15orf57	C	38644544	-218
					chr10;15041288;229;cw_distance=2	chr10	15041288	15041289	229	15041000	15043400	1 Active Promoter	length=2400	NM_1080836;MEIG1	W	15041443	-155
					chr9;138377631;663;cw_distance=13	chr9	138377631	138377632	663	138377600	138378000	1 Active Promoter	length=400	NM_1080849;DNLZ	C	138378062	431
					chr6;144426938;413;cw_distance=5	chr6	144426938	144426939	413	144426400	144427800	1 Active Promoter	length=1400	NM_1080951;PLAGL1	C	144427428	490
					chr6;144371015;14;cw_distance=61	chr6	144371015	144371016	14	144369000	144371200	1 Active Promoter	length=2200	NM_1080952;PLAGL1	C	144371234	219
					chr10;135290296;6;cw_distance=35	chr10	135290296	135290297	6	135286800	135300600	13 Heterochrom/lo	length=13800	NM_1080998;FRG2B	C	135290289	-7
					chr11;62329504;1845;cw_distance=23	chr11	62329504	62329505	1845	62328800	62330200	1 Active Promoter	length=1400	NM_1081491;NXF1	C	62329540	36
					chr8;7742924;5;cw_distance=52	chr8	7742924	7742925	5	7738600	7744200	12 Repressed	length=5600	NM_1081552;SPAG11A	W	7742811	113
					chr19;56420150;280;cw_distance=37	chr19	56420150	56420151	280	56419400	56420600	4 Strong Enhancer	length=1200	NM_1082618;CD33	W	56420146	4
					chr12;123914395;785;cw_distance=13	chr12	123914395	123914396	785	123913800	123914400	1 Active Promoter	length=600	NM_1082959;SCARB1	C	123914472	77
					chr12;123914590;90;cw_distance=68	chr12	123914590	123914591	90	123914400	123914600	6 Weak Enhancer	length=200	NM_1082959;SCARB1	C	123914472	-118
					chr8;12088994;356;cw_distance=57	chr8	12088994	12088995	356	12088600	12090200	1 Active Promoter	length=1600	NM_1083537;FAM86B1	C	12089033	39
					chr2;27109275;402;cw_distance=73	chr2	27109275	27109276	402	27108400	27109800	1 Active Promoter	length=1400	NM_1083590;TMEM214	W	27109277	-2
					chr17;78009902;389;cw_distance=61	chr17	78009902	78009903	389	78009400	78011000	1 Active Promoter	length=1600	NM_1083608;NARF	W	78009828	74
					chr17;78009702;24;cw_distance=32	chr17	78009702	78009703	24	78009400	78011000	1 Active Promoter	length=1600	NM_1083608;NARF	W	78009828	-126
					chr8;53789554;59;cw_distance=42	chr8	53789554	53789555	59	53787800	53790800	1 Active Promoter	length=3000	NM_1083617;RB1CC1	C	53789579	25
					chr1;22650777;383;cw_distance=1	chr1	22650777	22650778	383	22650600	22652000	1 Active Promoter	length=1400	NM_1083621;ZBTB40	W	22650930	-153
					chr14;30565652;293;cw_distance=19	chr14	30565652	30565653	293	30562200	30567000	1 Active Promoter	length=4800	NM_1083893;STRN3	C	30565358	-294
					chr14;30565357;119;cw_distance=56	chr14	30565357	30565358	119	30562200	30567000	1 Active Promoter	length=4800	NM_1083893;STRN3	C	30565358	1
					chr19;60241569;211;cw_distance=19	chr19	60241569	60241570	211	60239400	60242400	4 Strong Enhancer	length=3000	NM_1083899;GP6	C	60241444	-125
					chr10;104493721;825;cw_distance=14	chr10	104493721	104493722	825	104493600	104495400	1 Active Promoter	length=1800	NM_1083913;C10orf26	W	104493716	5
					chr11;61861492;374;cw_distance=42	chr11	61861492	61861493	374	61861400	61861800	1 Active Promoter	length=400	NM_1083926;ASRGL1	W	61861349	143
					chr7;98994165;372;cw_distance=44	chr7	98994165	98994166	372	98993600	98995000	1 Active Promoter	length=1400	NM_1083956;ZNF655	W	98993980	185
					chr7;98993845;27;cw_distance=33	chr7	98993845	98993846	27	98993600	98995000	1 Active Promoter	length=1400	NM_1083956;ZNF655	W	98993980	-135
					chr19;41237606;762;cw_distance=5	chr19	41237606	41237607	762	41236200	41238600	1 Active Promoter	length=2400	NM_1083961;WDR62	W	41237622	-16
					chr1;150029590;87;cw_distance=6	chr1	150029590	150029591	87	150029000	150029600	1 Active Promoter	length=600	NM_1083963;TDRKH	C	150029634	44
					chr7;100648173;278;cw_distance=12	chr7	100648173	100648174	278	100646400	100649000	1 Active Promoter	length=2600	NM_1084;PLOD3	C	100647731	-442
					chr22;22646638;142;cw_distance=13	chr22	22646638	22646639	142	22646600	22646800	6 Weak Enhancer	length=200	NM_1084392;DDT	C	22646680	42
					chr22;22639067;155;cw_distance=15	chr22	22639067	22639068	155	22639000	22640000	1 Active Promoter	length=1000	NM_1084393;DDTL	W	22639025	42
					chr9;68552434;229;cw_distance=52	chr9	68552434	68552435	229	68550600	68552800	1 Active Promoter	length=2200	NM_1085457;CBWD6	C	68552413	-21
					chr9;68552101;8;cw_distance=10	chr9	68552101	68552102	8	68550600	68552800	1 Active Promoter	length=2200	NM_1085457;CBWD6	C	68552413	312
					chr11;57285879;546;cw_distance=61	chr11	57285879	57285880	546	57285600	57287000	1 Active Promoter	length=1400	NM_1085458;CTNND1	W	57285809	70
					chr12;115481890;655;cw_distance=17	chr12	115481890	115481891	655	115479400	115483000	4 Strong Enhancer	length=3600	NM_1085481;MAP1LC3B2	W	115481568	322
					chr12;115481588;265;cw_distance=71	chr12	115481588	115481589	265	115479400	115483000	4 Strong Enhancer	length=3600	NM_1085481;MAP1LC3B2	W	115481568	20
					chr12;115481678;102;cw_distance=29	chr12	115481678	115481679	102	115479400	115483000	4 Strong Enhancer	length=3600	NM_1085481;MAP1LC3B2	W	115481568	110
					chr1;58938342;530;cw_distance=30	chr1	58938342	58938343	530	58937400	58938400	1 Active Promoter	length=1000	NM_1085487;MYSM1	C	58938335	-7
					chr17;76827723;341;cw_distance=9	chr17	76827723	76827724	341	76826800	76828800	1 Active Promoter	length=2000	NM_1086521;C17orf89	W	76827705	18
					chr12;103133713;541;cw_distance=50	chr12	103133713	103133714	541	103133600	103134000	1 Active Promoter	length=400	NM_1093771;TXNRD1	W	103133688	25
					chr1;144538385;447;cw_distance=32	chr1	144538385	144538386	447	144536600	144538400	1 Active Promoter	length=1800	NM_1097612;GPR89A	C	144538460	75
					chr1;144538569;123;cw_distance=6	chr1	144538569	144538570	123	144538400	144540200	4 Strong Enhancer	length=1800	NM_1097612;GPR89A	C	144538460	-109
					chr7;102099324;2190;cw_distance=39	chr7	102099324	102099325	2190	102098800	102099400	1 Active Promoter	length=600	NM_1097615;POLR2J3	C	102099384	60
					chr10;43224884;205;cw_distance=56	chr10	43224884	43224885	205	43224800	43226000	4 Strong Enhancer	length=1200	NM_1098204;HNRNPF	C	43224702	-182
					chr10;43223255;1748;cw_distance=6	chr10	43223255	43223256	1748	43222000	43224800	1 Active Promoter	length=2800	NM_1098206;HNRNPF	C	43223305	50
					chr10;43212204;383;cw_distance=0	chr10	43212204	43212205	383	43211800	43213800	1 Active Promoter	length=2000	NM_1098208;HNRNPF	C	43212285	81
					chr3;41215979;1565;cw_distance=24	chr3	41215979	41215980	1565	41215600	41216400	1 Active Promoter	length=800	NM_1098209;CTNNB1	W	41215945	34
					chr5;43349281;2365;cw_distance=21	chr5	43349281	43349282	2365	43348400	43349400	1 Active Promoter	length=1000	NM_1098272;HMGCS1	C	43349352	71
					chr21;42303706;398;cw_distance=67	chr21	42303706	42303707	398	42302200	42304400	1 Active Promoter	length=2200	NM_1098402;ZNF295	C	42303565	-141
					chr21;42303156;184;cw_distance=17	chr21	42303156	42303157	184	42302200	42304400	1 Active Promoter	length=2200	NM_1098402;ZNF295	C	42303565	409
					chrX;49104248;14;cw_distance=42	chrX	49104248	49104249	14	49104200	49104800	2 Weak Promoter	length=600	NM_1098405;GAGE12F	W	49104714	-466
					chrX;49183635;20;cw_distance=14	chrX	49183635	49183636	20	49183400	49183800	6 Weak Enhancer	length=400	NM_1098408;GAGE12C	W	49183723	-88
					chrX;49203250;5;cw_distance=73	chrX	49203250	49203251	5	49202800	49203600	1 Active Promoter	length=800	NM_1098410;GAGE12H	W	49202835	415
					chr3;40541254;445;cw_distance=10	chr3	40541254	40541255	445	40540800	40542600	1 Active Promoter	length=1800	NM_1098414;ZNF621	W	40541379	-125
					chr3;40541436;346;cw_distance=55	chr3	40541436	40541437	346	40540800	40542600	1 Active Promoter	length=1800	NM_1098414;ZNF621	W	40541379	57
					chr12;46500044;65;cw_distance=15	chr12	46500044	46500045	65	46500000	46500200	2 Weak Promoter	length=200	NM_1098416;HDAC7	C	46500030	-14
					chr17;59274337;287;cw_distance=1	chr17	59274337	59274338	287	59273000	59274800	1 Active Promoter	length=1800	NM_1098426;SMARCD2	C	59274083	-254
					chr13;51927486;238;cw_distance=7	chr13	51927486	51927487	238	51926600	51928600	1 Active Promoter	length=2000	NM_1098525;CKAP2	W	51927495	-9
					chr18;9875856;266;cw_distance=74	chr18	9875856	9875857	266	9874000	9876600	4 Strong Enhancer	length=2600	NM_1098529;TXNDC2	W	9875722	134
					chr18;9875663;183;cw_distance=58	chr18	9875663	9875664	183	9874000	9876600	4 Strong Enhancer	length=2600	NM_1098529;TXNDC2	W	9875722	-59
					chr6;31728254;47;cw_distance=33	chr6	31728254	31728255	47	31727800	31729000	1 Active Promoter	length=1200	NM_1098534;BAG6	C	31728149	-105
					chr2;100985167;1747;cw_distance=21	chr2	100985167	100985168	1747	100985000	100986600	1 Active Promoter	length=1600	NM_1098577;RPL31	W	100985122	45
					chr1;152459683;453;cw_distance=64	chr1	152459683	152459684	453	152458400	152461400	1 Active Promoter	length=3000	NM_1098616;C1orf43	C	152459897	214
					chr12;52132137;837;cw_distance=35	chr12	52132137	52132138	837	52131800	52132400	6 Weak Enhancer	length=600	NM_1098620;PCBP2	W	52132152	-15
					chr14;59021065;19;cw_distance=66	chr14	59021065	59021066	19	59019600	59022200	1 Active Promoter	length=2600	NM_1098625;JKAMP	W	59020913	152
					chr11;74137554;1651;cw_distance=14	chr11	74137554	74137555	1651	74137400	74138400	1 Active Promoter	length=1000	NM_1098638;RNF169	W	74137560	-6
					chr7;127882893;451;cw_distance=78	chr7	127882893	127882894	451	127882400	127884000	1 Active Promoter	length=1600	NM_1098786;C7orf68	W	127883119	-226
					chr7;127883190;451;cw_distance=14	chr7	127883190	127883191	451	127882400	127884000	1 Active Promoter	length=1600	NM_1098786;C7orf68	W	127883119	71
					chr11;197388;308;cw_distance=32	chr11	197388	197389	308	196800	199200	1 Active Promoter	length=2400	NM_1098787;BET1L	C	197422	34
					chr11;197715;44;cw_distance=52	chr11	197715	197716	44	196800	199200	1 Active Promoter	length=2400	NM_1098787;BET1L	C	197422	-293
					chrX;38545785;457;cw_distance=27	chrX	38545785	38545786	457	38545600	38551800	1 Active Promoter	length=6200	NM_1098790;MID1IP1	W	38545628	157
					chrX;38545647;700;cw_distance=10	chrX	38545647	38545648	700	38545600	38551800	1 Active Promoter	length=6200	NM_1098790;MID1IP1	W	38545628	19
					chr11;6213012;763;cw_distance=7	chr11	6213012	6213013	763	6212800	6213600	1 Active Promoter	length=800	NM_1098794;FAM160A2	C	6212517	-495
					chr11;6212472;14;cw_distance=50	chr11	6212472	6212473	14	6212400	6212600	2 Weak Promoter	length=200	NM_1098794;FAM160A2	C	6212517	45
					chr9;68671649;175;cw_distance=32	chr9	68671649	68671650	175	68671200	68671800	2 Weak Promoter	length=600	NM_1098805;ANKRD20A4	W	68671800	-151
					chr5;132140833;310;cw_distance=0	chr5	132140833	132140834	310	132139600	132141400	1 Active Promoter	length=1800	NM_1098811;40794	C	132140966	133
					chr18;31331544;596;cw_distance=30	chr18	31331544	31331545	596	31329400	31331600	4 Strong Enhancer	length=2200	NM_1098817;INO80C	C	31331953	409
					chr18;31331631;368;cw_distance=44	chr18	31331631	31331632	368	31331600	31332000	1 Active Promoter	length=400	NM_1098817;INO80C	C	31331953	322
					chr18;31331944;380;cw_distance=40	chr18	31331944	31331945	380	31331600	31332000	1 Active Promoter	length=400	NM_1098817;INO80C	C	31331953	9
					chr18;31332449;9;cw_distance=16	chr18	31332449	31332450	9	31332400	31334000	11 Weak Txn	length=1600	NM_1098817;INO80C	C	31331953	-496
					chr19;46561693;450;cw_distance=31	chr19	46561693	46561694	450	46561400	46562800	1 Active Promoter	length=1400	NM_1098825;TMEM91	W	46561710	-17
					chr17;39631435;857;cw_distance=6	chr17	39631435	39631436	857	39630800	39631800	4 Strong Enhancer	length=1000	NM_1098833;ATXN7L3	C	39631055	-380
					chrX;36163718;8;cw_distance=36	chrX	36163718	36163719	8	36163400	36163800	6 Weak Enhancer	length=400	NM_1098843;CXorf30	W	36163971	-253
					chr2;17563396;141;cw_distance=62	chr2	17563396	17563397	141	17563200	17563400	6 Weak Enhancer	length=200	NM_1099218;RAD51AP2	C	17563187	-209
					chr17;40122718;511;cw_distance=44	chr17	40122718	40122719	511	40121800	40122800	1 Active Promoter	length=1000	NM_1099225;CCDC43	C	40122691	-27
					chr9;128663207;136;cw_distance=24	chr9	128663207	128663208	136	128663000	128663400	1 Active Promoter	length=400	NM_1099270;ZBTB34	W	128662764	443
					chr5;75049273;258;cw_distance=56	chr5	75049273	75049274	258	75048000	75049600	1 Active Promoter	length=1600	NM_1099271;POC5	C	75049069	-204
					chr14;23781827;591;cw_distance=15	chr14	23781827	23781828	591	23781000	23782200	1 Active Promoter	length=1200	NM_1099274;TINF2	C	23781720	-107
					chr14;23781764;622;cw_distance=32	chr14	23781764	23781765	622	23781000	23782200	1 Active Promoter	length=1200	NM_1099274;TINF2	C	23781720	-44
					chr10;43390135;149;cw_distance=35	chr10	43390135	43390136	149	43389600	43390400	1 Active Promoter	length=800	NM_1099283;ZNF239	C	43390072	-63
					chr2;232281471;1484;cw_distance=19	chr2	232281471	232281472	1484	232281400	232281600	2 Weak Promoter	length=200	NM_1099285;PTMA	W	232281478	-7
					chr18;31963307;1514;cw_distance=1	chr18	31963307	31963308	1514	31962800	31965000	1 Active Promoter	length=2200	NM_1099406;SLC39A6	C	31963355	48
					chr8;42028664;288;cw_distance=80	chr8	42028664	42028665	288	42028400	42029800	1 Active Promoter	length=1400	NM_1099412;KAT6A	C	42028662	-2
					chr7;74953511;890;cw_distance=37	chr7	74953511	74953512	890	74952800	74953600	1 Active Promoter	length=800	NM_1099415;POM121C	C	74953504	-7
					chr17;56110029;183;cw_distance=22	chr17	56110029	56110030	183	56109000	56110400	1 Active Promoter	length=1400	NM_1099432;BCAS3	W	56109953	76
					chr7;74962371;4;cw_distance=67	chr7	74962371	74962372	4	74960000	74962400	11 Weak Txn	length=2400	NM_1099435;SPDYE5	W	74962234	137
					chr19;40109685;54;cw_distance=63	chr19	40109685	40109686	54	40109400	40110400	1 Active Promoter	length=1000	NM_1099437;ZNF30	W	40109646	39
					chr16;12804914;222;cw_distance=13	chr16	12804914	12804915	222	12803800	12805600	1 Active Promoter	length=1800	NM_1099455;CPPED1	C	12805245	331
					chr1;26018868;53;cw_distance=18	chr1	26018868	26018869	53	26018800	26019800	1 Active Promoter	length=1000	NM_1099625;FAM54B	W	26018983	-115
					chr1;26019913;467;cw_distance=1	chr1	26019913	26019914	467	26019800	26021400	4 Strong Enhancer	length=1600	NM_1099626;FAM54B	W	26019905	8
					chr17;51164261;83;cw_distance=11	chr17	51164261	51164262	83	51163800	51164800	4 Strong Enhancer	length=1000	NM_1099640;TMEM100	C	51164481	220
					chr16;69880385;182;cw_distance=9	chr16	69880385	69880386	182	69880200	69881600	1 Active Promoter	length=1400	NM_1099642;FTSJD1	C	69880816	431
					chr16;69880795;255;cw_distance=24	chr16	69880795	69880796	255	69880200	69881600	1 Active Promoter	length=1400	NM_1099642;FTSJD1	C	69880816	21
					chr16;69880873;19;cw_distance=52	chr16	69880873	69880874	19	69880200	69881600	1 Active Promoter	length=1400	NM_1099642;FTSJD1	C	69880816	-57
					chr3;172070685;2463;cw_distance=19	chr3	172070685	172070686	2463	172069000	172071200	1 Active Promoter	length=2200	NM_1099645;RPL22L1	C	172070739	54
					chr3;172070578;259;cw_distance=42	chr3	172070578	172070579	259	172069000	172071200	1 Active Promoter	length=2200	NM_1099645;RPL22L1	C	172070739	161
					chr3;172070933;50;cw_distance=57	chr3	172070933	172070934	50	172069000	172071200	1 Active Promoter	length=2200	NM_1099645;RPL22L1	C	172070739	-194
					chr12;40825067;427;cw_distance=60	chr12	40825067	40825068	427	40824000	40825400	1 Active Promoter	length=1400	NM_1099650;GXYLT1	C	40824940	-127
					chr11;71176168;80;cw_distance=73	chr11	71176168	71176169	80	71176000	71176200	2 Weak Promoter	length=200	NM_1099653;FAM86C1	W	71176204	-36
					chr16;28322645;96;cw_distance=39	chr16	28322645	28322646	96	28321800	28323000	1 Active Promoter	length=1200	NM_1099661;EIF3CL	C	28322663	18
					chr9;71564739;161;cw_distance=72	chr9	71564739	71564740	161	71563200	71565600	1 Active Promoter	length=2400	NM_1099666;PTAR1	C	71564696	-43
					chr9;71564903;322;cw_distance=57	chr9	71564903	71564904	322	71563200	71565600	1 Active Promoter	length=2400	NM_1099666;PTAR1	C	71564696	-207
					chr3;42820968;611;cw_distance=20	chr3	42820968	42820969	611	42820200	42821400	1 Active Promoter	length=1200	NM_1099668;HIGD1A	C	42820938	-30
					chr3;42821158;358;cw_distance=22	chr3	42821158	42821159	358	42820200	42821400	1 Active Promoter	length=1200	NM_1099669;HIGD1A	C	42821031	-127
					chr8;86319844;361;cw_distance=13	chr8	86319844	86319845	361	86319000	86320200	1 Active Promoter	length=1200	NM_1099670;C8orf59	C	86319895	51
					chr3;121551043;631;cw_distance=10	chr3	121551043	121551044	631	121549800	121552200	1 Active Promoter	length=2400	NM_1099678;LRRC58	C	121550876	-167
					chrX;119095683;512;cw_distance=20	chrX	119095683	119095684	512	119093800	119095800	1 Active Promoter	length=2000	NM_1099685;RHOXF2B	C	119095735	52
					chr16;32594466;69;cw_distance=51	chr16	32594466	32594467	69	32593400	32595000	1 Active Promoter	length=1600	NM_1099687;TP53TG3B	C	32594949	483
					chr7;149696839;858;cw_distance=39	chr7	149696839	149696840	858	149696600	149697400	1 Active Promoter	length=800	NM_1099695;REPIN1	W	149696811	28
					chrX;153423486;16;cw_distance=36	chrX	153423486	153423487	16	153423400	153423600	5 Strong Enhancer	length=200	NM_1099856;IKBKG	W	153423652	-166
					chr3;4510038;619;cw_distance=42	chr3	4510038	4510039	619	4509000	4510600	1 Active Promoter	length=1600	NM_1099952;ITPR1	W	4510031	7
					chr3;4509877;265;cw_distance=14	chr3	4509877	4509878	265	4509000	4510600	1 Active Promoter	length=1600	NM_1099952;ITPR1	W	4510031	-154
					chr3;4510290;31;cw_distance=27	chr3	4510290	4510291	31	4509000	4510600	1 Active Promoter	length=1600	NM_1099952;ITPR1	W	4510031	259
					chr14;103251526;26;cw_distance=25	chr14	103251526	103251527	26	103250800	103251600	1 Active Promoter	length=800	NM_1100118;XRCC3	C	103251576	50
					chr6;76368405;646;cw_distance=21	chr6	76368405	76368406	646	76367800	76370600	1 Active Promoter	length=2800	NM_1100409;SENP6	W	76368341	64
					chr5;31567975;376;cw_distance=28	chr5	31567975	31567976	376	31567200	31569200	1 Active Promoter	length=2000	NM_1100412;DROSHA	C	31568039	64
					chr21;18113561;168;cw_distance=38	chr21	18113561	18113562	168	18112600	18114600	1 Active Promoter	length=2000	NM_1100420;C21orf91	C	18113574	13
					chr2;200879509;318;cw_distance=14	chr2	200879509	200879510	318	200879200	200879600	1 Active Promoter	length=400	NM_1100423;SPATS2L	W	200879600	-91
					chr7;36396493;680;cw_distance=17	chr7	36396493	36396494	680	36395800	36397400	1 Active Promoter	length=1600	NM_1100425;KIAA0895	C	36396259	-234
					chr7;36396596;321;cw_distance=54	chr7	36396596	36396597	321	36395800	36397400	1 Active Promoter	length=1600	NM_1100425;KIAA0895	C	36396259	-337
					chr4;99401335;364;cw_distance=72	chr4	99401335	99401336	364	99400600	99401400	1 Active Promoter	length=800	NM_1100426;RAP1GDS1	W	99401549	-214
					chr9;124707153;302;cw_distance=45	chr9	124707153	124707154	302	124705200	124707800	1 Active Promoter	length=2600	NM_1100588;RC3H2	C	124707383	230
					chr17;54587335;697;cw_distance=27	chr17	54587335	54587336	697	54584400	54589000	1 Active Promoter	length=4600	NM_1100595;SKA2	C	54587582	247
					chr12;48003014;803;cw_distance=70	chr12	48003014	48003015	803	48002200	48003800	1 Active Promoter	length=1600	NM_1100620;TROAP	W	48003237	-223
					chr12;48003303;439;cw_distance=18	chr12	48003303	48003304	439	48002200	48003800	1 Active Promoter	length=1600	NM_1100620;TROAP	W	48003237	66
					chr2;131579220;57;cw_distance=47	chr2	131579220	131579221	57	131579000	131580400	1 Active Promoter	length=1400	NM_1100623;PLEKHB2	W	131578889	331
					chr2;131579334;29;cw_distance=34	chr2	131579334	131579335	29	131579000	131580400	1 Active Promoter	length=1400	NM_1100623;PLEKHB2	W	131578889	445
					chr10;101935958;641;cw_distance=33	chr10	101935958	101935959	641	101934600	101937200	1 Active Promoter	length=2600	NM_1100626;ERLIN1	C	101935804	-154
					chr2;198089040;785;cw_distance=2	chr2	198089040	198089041	785	198088600	198089800	1 Active Promoter	length=1200	NM_1100819;MOB4	W	198089011	29
					chr16;79668409;550;cw_distance=13	chr16	79668409	79668410	550	79667600	79668600	1 Active Promoter	length=1000	NM_1100873;C16orf46	C	79668373	-36
					chr4;104160359;32;cw_distance=42	chr4	104160359	104160360	32	104159800	104160800	1 Active Promoter	length=1000	NM_1100874;SLC9B1	C	104160345	-14
					chr4;104160163;100;cw_distance=3	chr4	104160163	104160164	100	104159800	104160800	1 Active Promoter	length=1000	NM_1100874;SLC9B1	C	104160345	182
					chr9;130723328;7;cw_distance=25	chr9	130723328	130723329	7	130720400	130724000	11 Weak Txn	length=3600	NM_1100876;PHYHD1	W	130722994	334
					chr1;120640530;97;cw_distance=14	chr1	120640530	120640531	97	120638000	120641400	1 Active Promoter	length=3400	NM_1100910;FAM72B	W	120640527	3
					chr1;120640981;66;cw_distance=2	chr1	120640981	120640982	66	120638000	120641400	1 Active Promoter	length=3400	NM_1100910;FAM72B	W	120640527	454
					chr7;5536761;1948;cw_distance=24	chr7	5536761	5536762	1948	5535600	5537200	1 Active Promoter	length=1600	NM_1101;ACTB	C	5536758	-3
					chr7;5536935;15;cw_distance=80	chr7	5536935	5536936	15	5535600	5537200	1 Active Promoter	length=1600	NM_1101;ACTB	C	5536758	-177
					chr1;52117011;954;cw_distance=0	chr1	52117011	52117012	954	52113400	52118400	1 Active Promoter	length=5000	NM_1101662;NRD1	C	52117197	186
					chr1;52117532;752;cw_distance=27	chr1	52117532	52117533	752	52113400	52118400	1 Active Promoter	length=5000	NM_1101662;NRD1	C	52117197	-335
					chr1;52116893;466;cw_distance=60	chr1	52116893	52116894	466	52113400	52118400	1 Active Promoter	length=5000	NM_1101662;NRD1	C	52117197	304
					chr1;52116803;256;cw_distance=33	chr1	52116803	52116804	256	52113400	52118400	1 Active Promoter	length=5000	NM_1101662;NRD1	C	52117197	394
					chr1;52117298;71;cw_distance=13	chr1	52117298	52117299	71	52113400	52118400	1 Active Promoter	length=5000	NM_1101662;NRD1	C	52117197	-101
					chr5;137396615;811;cw_distance=46	chr5	137396615	137396616	811	137395800	137397400	1 Active Promoter	length=1600	NM_1101800;FAM13B	C	137396701	86
					chr14;68515581;479;cw_distance=0	chr14	68515581	68515582	479	68515400	68515800	1 Active Promoter	length=400	NM_1102;ACTN1	C	68515836	255
					chr1;115124970;800;cw_distance=6	chr1	115124970	115124971	800	115123800	115125200	1 Active Promoter	length=1400	NM_1102396;SIKE1	C	115124831	-139
					chr1;23543849;821;cw_distance=71	chr1	23543849	23543850	821	23543800	23544600	4 Strong Enhancer	length=800	NM_1102397;HNRNPR	C	23543440	-409
					chr1;23543388;569;cw_distance=31	chr1	23543388	23543389	569	23541800	23543800	1 Active Promoter	length=2000	NM_1102397;HNRNPR	C	23543440	52
					chr8;33490526;26645;cw_distance=19	chr8	33490526	33490527	26645	33490400	33491000	4 Strong Enhancer	length=600	NM_1102401;TTI2	C	33490245	-281
					chr17;51183436;588;cw_distance=16	chr17	51183436	51183437	588	51183400	51184600	1 Active Promoter	length=1200	NM_1102402;PCTP	W	51183464	-28
					chr4;113437992;292;cw_distance=19	chr4	113437992	113437993	292	113437600	113438200	1 Active Promoter	length=600	NM_1102406;ALPK1	W	113437947	45
					chr9;74169946;755;cw_distance=17	chr9	74169946	74169947	755	74167800	74170800	1 Active Promoter	length=3000	NM_1102420;ZFAND5	C	74169983	37
					chr9;74170140;576;cw_distance=18	chr9	74170140	74170141	576	74167800	74170800	1 Active Promoter	length=3000	NM_1102420;ZFAND5	C	74169983	-157
					chr7;75928984;591;cw_distance=8	chr7	75928984	75928985	591	75928800	75930000	1 Active Promoter	length=1200	NM_1102594;DTX2	W	75928907	77
					chr19;49725065;5;cw_distance=79	chr19	49725065	49725066	5	49717200	49728400	12 Repressed	length=11200	NM_1102597;CEACAM20	C	49725388	323
					chr19;58298463;470;cw_distance=34	chr19	58298463	58298464	470	58297400	58298600	1 Active Promoter	length=1200	NM_1102603;ZNF160	C	58298499	36
					chr19;58298778;15;cw_distance=29	chr19	58298778	58298779	15	58298600	58298800	2 Weak Promoter	length=200	NM_1102603;ZNF160	C	58298499	-279
					chr7;127836883;19;cw_distance=42	chr7	127836883	127836884	19	127836000	127837000	4 Strong Enhancer	length=1000	NM_1102605;IMPDH1	C	127837272	389
					chr15;20384810;269;cw_distance=41	chr15	20384810	20384811	269	20384200	20385800	1 Active Promoter	length=1600	NM_1102610;TUBGCP5	W	20384835	-25
					chr19;2770941;160;cw_distance=50	chr19	2770941	2770942	160	2770800	2771600	1 Active Promoter	length=800	NM_1102651;ZNF554	W	2770871	70
					chr1;146844245;13;cw_distance=29	chr1	146844245	146844246	13	146843800	146845000	9 Txn Transition	length=1200	NM_1102663;NBPF16	W	146843980	265
					chr15;76619741;323;cw_distance=11	chr15	76619741	76619742	323	76619600	76620400	1 Active Promoter	length=800	NM_1102667;PSMA4	W	76619801	-60
					chr10;92621779;280;cw_distance=79	chr10	92621779	92621780	280	92621200	92622800	1 Active Promoter	length=1600	NM_1104546;RPP30	W	92621688	91
					chr5;60175815;129;cw_distance=2	chr5	60175815	60175816	129	60174600	60176400	2 Weak Promoter	length=1800	NM_1104558;ELOVL7	C	60175858	43
					chr2;203485208;199;cw_distance=24	chr2	203485208	203485209	199	203483200	203486400	1 Active Promoter	length=3200	NM_1104586;ALS2CR8	W	203485222	-14
					chr20;62357456;231;cw_distance=22	chr20	62357456	62357457	231	62356800	62357600	4 Strong Enhancer	length=800	NM_1104925;PCMTD2	W	62357491	-35
					chr3;170347033;1294;cw_distance=25	chr3	170347033	170347034	1294	170345000	170348200	1 Active Promoter	length=3200	NM_1105078;MECOM	C	170347094	61
					chr15;68177490;335;cw_distance=39	chr15	68177490	68177491	335	68175800	68179000	1 Active Promoter	length=3200	NM_1105192;TLE3	C	68177310	-180
					chr8;38082446;418;cw_distance=70	chr8	38082446	38082447	418	38081400	38084800	1 Active Promoter	length=3400	NM_1105214;ASH2L	W	38082505	-59
					chr16;31378315;111;cw_distance=8	chr16	31378315	31378316	111	31377400	31378600	1 Active Promoter	length=1200	NM_1105247;ARMC5	W	31377817	498
					chr5;79739453;358;cw_distance=50	chr5	79739453	79739454	358	79738800	79741800	1 Active Promoter	length=3000	NM_1105251;ZFYVE16	W	79739593	-140
					chr1;40278746;253;cw_distance=36	chr1	40278746	40278747	253	40278000	40279800	1 Active Promoter	length=1800	NM_1105530;CAP1	W	40278841	-95
					chr6;71179634;1438;cw_distance=26	chr6	71179634	71179635	1438	71179000	71181000	1 Active Promoter	length=2000	NM_1105531;FAM135A	W	71179827	-193
					chr2;219232364;15;cw_distance=44	chr2	219232364	219232365	15	219231800	219233400	1 Active Promoter	length=1600	NM_1105537;ZNF142	C	219232505	141
					chr17;4405549;259;cw_distance=40	chr17	4405549	4405550	259	4404400	4406000	1 Active Promoter	length=1600	NM_1105538;MYBBP1A	C	4405430	-119
					chr1;10015609;664;cw_distance=17	chr1	10015609	10015610	664	10015600	10018400	1 Active Promoter	length=2800	NM_1105562;UBE4B	W	10015627	-18
					chr1;10015894;84;cw_distance=70	chr1	10015894	10015895	84	10015600	10018400	1 Active Promoter	length=2800	NM_1105562;UBE4B	W	10015627	267
					chr10;124885544;220;cw_distance=25	chr10	124885544	124885545	220	124884800	124888400	1 Active Promoter	length=3600	NM_1105574;HMX3	W	124885556	-12
					chr19;12890714;8;cw_distance=36	chr19	12890714	12890715	8	12890600	12891000	4 Strong Enhancer	length=400	NM_1105578;SYCE2	C	12891086	372
					chr4;8945104;56;cw_distance=63	chr4	8945104	8945105	56	8935800	8975600	14 Repetitive/CNV	length=39800	NM_1105662;USP17	W	8945481	-377
					chr4;8945657;7;cw_distance=5	chr4	8945657	8945658	7	8935800	8975600	14 Repetitive/CNV	length=39800	NM_1105662;USP17	W	8945481	176
					chr4;8945771;33;cw_distance=67	chr4	8945771	8945772	33	8935800	8975600	14 Repetitive/CNV	length=39800	NM_1105662;USP17	W	8945481	290
					chr4;8945467;4;cw_distance=44	chr4	8945467	8945468	4	8935800	8975600	14 Repetitive/CNV	length=39800	NM_1105662;USP17	W	8945481	-14
					chr3;38470856;13;cw_distance=41	chr3	38470856	38470857	13	38470600	38471800	1 Active Promoter	length=1200	NM_1106;ACVR2B	W	38470793	63
					chr16;29942643;15;cw_distance=11	chr16	29942643	29942644	15	29941000	29950800	12 Repressed	length=9800	NM_1109659;C16orf92	W	29942155	488
					chr12;111304609;805;cw_distance=51	chr12	111304609	111304610	805	111303600	111305200	1 Active Promoter	length=1600	NM_1109662;C12orf51	C	111304279	-330
					chr6;30722894;50;cw_distance=46	chr6	30722894	30722895	50	30722600	30724200	1 Active Promoter	length=1600	NM_1109938;C6orf136	W	30722794	100
					chr15;56829142;92;cw_distance=32	chr15	56829142	56829143	92	56827400	56829400	1 Active Promoter	length=2000	NM_1110;ADAM10	C	56829469	327
					chr15;56829579;547;cw_distance=28	chr15	56829579	56829580	547	56829400	56829600	2 Weak Promoter	length=200	NM_1110;ADAM10	C	56829469	-110
					chr19;44627975;456;cw_distance=44	chr19	44627975	44627976	456	44627200	44628600	1 Active Promoter	length=1400	NM_1111020;SUPT5H	W	44628025	-50
					chr2;158441067;1607;cw_distance=56	chr2	158441067	158441068	1607	158439800	158441200	1 Active Promoter	length=1400	NM_1111067;ACVR1	C	158440620	-447
					chr6;159160373;368;cw_distance=38	chr6	159160373	159160374	368	159159200	159160800	1 Active Promoter	length=1600	NM_1111077;EZR	C	159160444	71
					chr6;159160519;281;cw_distance=52	chr6	159160519	159160520	281	159159200	159160800	1 Active Promoter	length=1600	NM_1111077;EZR	C	159160444	-75
					chr8;56954931;379;cw_distance=20	chr8	56954931	56954932	379	56954400	56956200	1 Active Promoter	length=1800	NM_1111097;LYN	W	56954939	-8
					chr4;39376153;101;cw_distance=45	chr4	39376153	39376154	101	39375800	39378200	1 Active Promoter	length=2400	NM_1111112;UBE2K	W	39376058	95
					chr12;112107656;59;cw_distance=35	chr12	112107656	112107657	59	112106200	112108400	1 Active Promoter	length=2200	NM_1111322;DDX54	C	112107667	11
					chr12;112107237;25;cw_distance=33	chr12	112107237	112107238	25	112106200	112108400	1 Active Promoter	length=2200	NM_1111322;DDX54	C	112107667	430
					chr18;31124141;581;cw_distance=31	chr18	31124141	31124142	581	31123000	31124800	1 Active Promoter	length=1800	NM_1112734;ZSCAN30	C	31124194	53
					chr1;74436496;203;cw_distance=5	chr1	74436496	74436497	203	74436000	74437200	1 Active Promoter	length=1200	NM_1112808;FPGT-TNNI3K	W	74436483	13
					chr16;68157419;300;cw_distance=72	chr16	68157419	68157420	300	68157400	68159800	1 Active Promoter	length=2400	NM_1113178;NFAT5	W	68157369	50
					chr12;55405336;1255;cw_distance=52	chr12	55405336	55405337	1255	55403600	55406000	1 Active Promoter	length=2400	NM_1113201;NACA	C	55405333	-3
					chr12;55405469;305;cw_distance=62	chr12	55405469	55405470	305	55403600	55406000	1 Active Promoter	length=2400	NM_1113202;NACA	C	55405593	124
					chr17;71486792;1473;cw_distance=31	chr17	71486792	71486793	1473	71486200	71488200	1 Active Promoter	length=2000	NM_1113324;TEN1	W	71486892	-100
					chr1;21544595;485;cw_distance=61	chr1	21544595	21544596	485	21544200	21545200	1 Active Promoter	length=1000	NM_1113348;ECE1	C	21544621	26
					chr1;21545106;17;cw_distance=8	chr1	21545106	21545107	17	21544200	21545200	1 Active Promoter	length=1000	NM_1113348;ECE1	C	21544621	-485
					chr4;6962103;383;cw_distance=11	chr4	6962103	6962104	383	6961600	6963000	1 Active Promoter	length=1400	NM_1113361;TBC1D14	W	6962071	32
					chr4;7039673;32;cw_distance=24	chr4	7039673	7039674	32	7039600	7039800	6 Weak Enhancer	length=200	NM_1113363;TBC1D14	W	7039789	-116
					chr12;31773471;954;cw_distance=33	chr12	31773471	31773472	954	31773400	31774800	1 Active Promoter	length=1400	NM_1113402;AMN1	C	31773375	-96
					chr12;31773229;135;cw_distance=15	chr12	31773229	31773230	135	31773200	31773400	6 Weak Enhancer	length=200	NM_1113402;AMN1	C	31773375	146
					chr1;59535368;37;cw_distance=59	chr1	59535368	59535369	37	59534400	59536000	1 Active Promoter	length=1600	NM_1113411;FGGY	W	59535212	156
					chr1;59535299;169;cw_distance=20	chr1	59535299	59535300	169	59534400	59536000	1 Active Promoter	length=1600	NM_1113411;FGGY	W	59535212	87
					chr11;28086521;92;cw_distance=5	chr11	28086521	28086522	92	28083000	28089200	1 Active Promoter	length=6200	NM_1113528;METTL15	W	28086373	148
					chr12;48963680;238;cw_distance=77	chr12	48963680	48963681	238	48962800	48964800	1 Active Promoter	length=2000	NM_1113546;LIMA1	C	48963620	-60
					chr12;48963537;170;cw_distance=11	chr12	48963537	48963538	170	48962800	48964800	1 Active Promoter	length=2000	NM_1113546;LIMA1	C	48963620	83
					chr12;48902676;87;cw_distance=8	chr12	48902676	48902677	87	48902000	48903400	4 Strong Enhancer	length=1400	NM_1113547;LIMA1	C	48902755	79
					chr5;133730737;22;cw_distance=17	chr5	133730737	133730738	22	133730200	133731200	1 Active Promoter	length=1000	NM_1113575;CDKL3	C	133730664	-73
					chr17;42621555;633;cw_distance=80	chr17	42621555	42621556	633	42621400	42621800	15 Repetitive/CNV	length=400	NM_1114091;CDC27	C	42621664	109
					chr17;42621985;108;cw_distance=19	chr17	42621985	42621986	108	42621800	42623200	4 Strong Enhancer	length=1400	NM_1114091;CDC27	C	42621664	-321
					chr17;42621459;272;cw_distance=79	chr17	42621459	42621460	272	42621400	42621800	15 Repetitive/CNV	length=400	NM_1114091;CDC27	C	42621664	205
					chr3;9379823;1084;cw_distance=75	chr3	9379823	9379824	1084	9379000	9380600	1 Active Promoter	length=1600	NM_1114092;THUMPD3	W	9379716	107
					chr3;9380199;49;cw_distance=77	chr3	9380199	9380200	49	9379000	9380600	1 Active Promoter	length=1600	NM_1114092;THUMPD3	W	9379716	483
					chr19;39355131;757;cw_distance=16	chr19	39355131	39355132	757	39354800	39356600	1 Active Promoter	length=1800	NM_1114093;LSM14A	W	39355191	-60
					chr19;39354719;17;cw_distance=27	chr19	39354719	39354720	17	39354200	39354800	4 Strong Enhancer	length=600	NM_1114093;LSM14A	W	39355191	-472
					chr2;203587898;27;cw_distance=22	chr2	203587898	203587899	27	203587800	203589200	1 Active Promoter	length=1400	NM_1114132;NBEAL1	W	203587846	52
					chr19;50663112;257;cw_distance=59	chr19	50663112	50663113	257	50663000	50663600	2 Weak Promoter	length=600	NM_1114171;FOSB	W	50663092	20
					chr11;87710556;1513;cw_distance=9	chr11	87710556	87710557	1513	87708000	87711800	1 Active Promoter	length=3800	NM_1114173;CTSC	C	87710589	33
					chr11;87710711;332;cw_distance=74	chr11	87710711	87710712	332	87708000	87711800	1 Active Promoter	length=3800	NM_1114173;CTSC	C	87710589	-122
					chr6;153365887;182;cw_distance=1	chr6	153365887	153365888	182	153364200	153367000	1 Active Promoter	length=2800	NM_1114184;MTRF1L	C	153365618	-269
					chr6;153365661;240;cw_distance=12	chr6	153365661	153365662	240	153364200	153367000	1 Active Promoter	length=2800	NM_1114184;MTRF1L	C	153365618	-43
					chr16;1465179;21;cw_distance=46	chr16	1465179	1465180	21	1464400	1466000	1 Active Promoter	length=1600	NM_1114331;CLCN7	C	1465086	-93
					chr5;78943748;172;cw_distance=65	chr5	78943748	78943749	172	78942400	78946400	1 Active Promoter	length=4000	NM_1114393;PAPD4	W	78943998	-250
					chr3;155525066;95;cw_distance=65	chr3	155525066	155525067	95	155523400	155525400	1 Active Promoter	length=2000	NM_1114397;DHX36	C	155524980	-86
					chr7;102070020;10;cw_distance=57	chr7	102070020	102070021	10	102069400	102074200	10 Txn Elongation	length=4800	NM_1114403;UPK3BL	C	102070474	454
					chr1;16566304;42;cw_distance=38	chr1	16566304	16566305	42	16565800	16567400	1 Active Promoter	length=1600	NM_1114600;C1orf144	W	16566169	135
					chr15;87257681;383;cw_distance=49	chr15	87257681	87257682	383	87256800	87258200	1 Active Promoter	length=1400	NM_1114614;MFGE8	C	87257667	-14
					chr5;180169516;16;cw_distance=15	chr5	180169516	180169517	16	180168800	180170800	1 Active Promoter	length=2000	NM_1114618;MGAT1	C	180169423	-93
					chr15;39907660;12;cw_distance=54	chr15	39907660	39907661	12	39907600	39908400	1 Active Promoter	length=800	NM_1114632;JMJD7	W	39907574	86
					chr8;57286630;705;cw_distance=45	chr8	57286630	57286631	705	57286400	57286800	6 Weak Enhancer	length=400	NM_1114634;PLAG1	C	57286413	-217
					chr2;58321989;1324;cw_distance=14	chr2	58321989	58321990	1324	58319800	58322400	1 Active Promoter	length=2600	NM_1114636;FANCL	C	58322019	30
					chr2;58322162;161;cw_distance=66	chr2	58322162	58322163	161	58319800	58322400	1 Active Promoter	length=2600	NM_1114636;FANCL	C	58322019	-143
					chr2;58321635;13;cw_distance=29	chr2	58321635	58321636	13	58319800	58322400	1 Active Promoter	length=2600	NM_1114636;FANCL	C	58322019	384
					chr1;205561633;691;cw_distance=35	chr1	205561633	205561634	691	205560600	205562200	1 Active Promoter	length=1600	NM_1114752;CD55	W	205561439	194
					chr1;205561139;563;cw_distance=45	chr1	205561139	205561140	563	205560600	205562200	1 Active Promoter	length=1600	NM_1114752;CD55	W	205561439	-300
					chr4;84153490;662;cw_distance=35	chr4	84153490	84153491	662	84153200	84153800	1 Active Promoter	length=600	NM_1115007;LIN54	C	84153064	-426
					chr4;84153064;671;cw_distance=23	chr4	84153064	84153065	671	84153000	84153200	2 Weak Promoter	length=200	NM_1115007;LIN54	C	84153064	0
					chr4;84153391;730;cw_distance=4	chr4	84153391	84153392	730	84153200	84153800	1 Active Promoter	length=600	NM_1115007;LIN54	C	84153064	-327
					chr2;96667762;212;cw_distance=44	chr2	96667762	96667763	212	96667000	96668400	1 Active Promoter	length=1400	NM_1115016;KIAA1310	C	96667842	80
					chr10;5895424;931;cw_distance=30	chr10	5895424	5895425	931	5894200	5895800	1 Active Promoter	length=1600	NM_1115156;GDI2	C	5895518	94
					chr10;5895620;320;cw_distance=12	chr10	5895620	5895621	320	5894200	5895800	1 Active Promoter	length=1600	NM_1115156;GDI2	C	5895518	-102
					chr5;149320346;795;cw_distance=47	chr5	149320346	149320347	795	149320000	149321000	1 Active Promoter	length=1000	NM_112;SLC26A2	W	149320492	-146
					chrX;119487169;550;cw_distance=49	chrX	119487169	119487170	550	119486200	119487200	1 Active Promoter	length=1000	NM_1122606;LAMP2	C	119487232	63
					chrX;11039185;419;cw_distance=8	chrX	11039185	11039186	419	11038400	11039200	1 Active Promoter	length=800	NM_1122608;HCCS	W	11039326	-141
					chr11;2863596;692;cw_distance=18	chr11	2863596	2863597	692	2863000	2863600	1 Active Promoter	length=600	NM_1122630;CDKN1C	C	2863571	-25
					chrX;71850869;512;cw_distance=67	chrX	71850869	71850870	512	71850200	71851400	1 Active Promoter	length=1200	NM_1122670;PHKA1	C	71850754	-115
					chr1;94656282;314;cw_distance=20	chr1	94656282	94656283	314	94655400	94656400	1 Active Promoter	length=1000	NM_1122674;ABCD3	W	94656520	-238
					chr1;159402721;445;cw_distance=14	chr1	159402721	159402722	445	159402000	159403000	1 Active Promoter	length=1000	NM_1122764;PPOX	W	159402804	-83
					chr1;159403055;485;cw_distance=47	chr1	159403055	159403056	485	159403000	159404600	4 Strong Enhancer	length=1600	NM_1122764;PPOX	W	159402804	251
					chr6;80303794;92;cw_distance=28	chr6	80303794	80303795	92	80302800	80305600	1 Active Promoter	length=2800	NM_1122769;LCA5	C	80303866	72
					chr6;80304075;50;cw_distance=24	chr6	80304075	80304076	50	80302800	80305600	1 Active Promoter	length=2800	NM_1122769;LCA5	C	80303866	-209
					chr1;172104468;442;cw_distance=42	chr1	172104468	172104469	442	172102400	172105000	1 Active Promoter	length=2600	NM_1122770;ZBTB37	W	172104115	353
					chr1;172104570;82;cw_distance=8	chr1	172104570	172104571	82	172102400	172105000	1 Active Promoter	length=2600	NM_1122770;ZBTB37	W	172104115	455
					chr2;224975078;366;cw_distance=21	chr2	224975078	224975079	366	224972200	224975600	1 Active Promoter	length=3400	NM_1122779;FAM124B	C	224974955	-123
					chr2;224974885;47;cw_distance=14	chr2	224974885	224974886	47	224972200	224975600	1 Active Promoter	length=3400	NM_1122779;FAM124B	C	224974955	70
					chr2;224974965;52;cw_distance=35	chr2	224974965	224974966	52	224972200	224975600	1 Active Promoter	length=3400	NM_1122779;FAM124B	C	224974955	-10
					chr2;224975208;12;cw_distance=55	chr2	224975208	224975209	12	224972200	224975600	1 Active Promoter	length=3400	NM_1122779;FAM124B	C	224974955	-253
					chr9;134896194;682;cw_distance=76	chr9	134896194	134896195	682	134894600	134897200	1 Active Promoter	length=2600	NM_1122823;GTF3C5	W	134895882	312
					chr9;134895664;437;cw_distance=12	chr9	134895664	134895665	437	134894600	134897200	1 Active Promoter	length=2600	NM_1122823;GTF3C5	W	134895882	-218
					chr8;38763900;518;cw_distance=26	chr8	38763900	38763901	518	38763600	38764800	1 Active Promoter	length=1200	NM_1122824;TACC1	W	38763878	22
					chr8;38763669;435;cw_distance=50	chr8	38763669	38763670	435	38763600	38764800	1 Active Promoter	length=1200	NM_1122824;TACC1	W	38763878	-209
					chr7;102576680;535;cw_distance=29	chr7	102576680	102576681	535	102575800	102577400	1 Active Promoter	length=1600	NM_1122838;NAPEPLD	C	102576805	125
					chr7;102576786;262;cw_distance=26	chr7	102576786	102576787	262	102575800	102577400	1 Active Promoter	length=1600	NM_1122838;NAPEPLD	C	102576805	19
					chr6;126153754;225;cw_distance=44	chr6	126153754	126153755	225	126153200	126154600	1 Active Promoter	length=1400	NM_1122842;NCOA7	W	126153601	153
					chr2;55698573;952;cw_distance=4	chr2	55698573	55698574	952	55695800	55699800	1 Active Promoter	length=4000	NM_1122964;SMEK2	C	55698300	-273
					chr2;55698322;599;cw_distance=3	chr2	55698322	55698323	599	55695800	55699800	1 Active Promoter	length=4000	NM_1122964;SMEK2	C	55698300	-22
					chr10;75606493;779;cw_distance=68	chr10	75606493	75606494	779	75606200	75608000	1 Active Promoter	length=1800	NM_1123;ADK	W	75606252	241
					chr10;75606213;725;cw_distance=28	chr10	75606213	75606214	725	75606200	75608000	1 Active Promoter	length=1800	NM_1123;ADK	W	75606252	-39
					chr1;204305101;92;cw_distance=12	chr1	204305101	204305102	92	204305000	204305800	1 Active Promoter	length=800	NM_1123168;FAM72A	W	204305533	-432
					chr6;74228146;734;cw_distance=50	chr6	74228146	74228147	734	74227600	74229600	1 Active Promoter	length=2000	NM_1123226;MTO1	W	74228174	-28
					chr6;74228255;514;cw_distance=66	chr6	74228255	74228256	514	74227600	74229600	1 Active Promoter	length=2000	NM_1123226;MTO1	W	74228174	81
					chr6;74228540;41;cw_distance=39	chr6	74228540	74228541	41	74227600	74229600	1 Active Promoter	length=2000	NM_1123226;MTO1	W	74228174	366
					chr1;148051876;2755;cw_distance=33	chr1	148051876	148051877	2755	148048800	148052000	1 Active Promoter	length=3200	NM_1123375;HIST2H3D	C	148051860	-16
					chr1;7944109;599;cw_distance=26	chr1	7944109	7944110	599	7943200	7945400	1 Active Promoter	length=2200	NM_1123377;PARK7	W	7944300	-191
					chr1;7944355;331;cw_distance=43	chr1	7944355	7944356	331	7943200	7945400	1 Active Promoter	length=2200	NM_1123377;PARK7	W	7944300	55
					chr17;33551779;4;cw_distance=56	chr17	33551779	33551780	4	33542200	33553800	12 Repressed	length=11600	NM_1123391;TBC1D3	C	33552247	468
					chr3;52545679;157;cw_distance=37	chr3	52545679	52545680	157	52545600	52546400	1 Active Promoter	length=800	NM_1124767;C3orf78	W	52545660	19
					chr3;120781416;373;cw_distance=50	chr3	120781416	120781417	373	120781200	120781600	6 Weak Enhancer	length=400	NM_1125;ADPRH	W	120781212	204
					chr1;242681829;641;cw_distance=57	chr1	242681829	242681830	641	242681800	242682200	6 Weak Enhancer	length=400	NM_1126;ADSS	C	242682059	230
					chr1;71286086;1342;cw_distance=53	chr1	71286086	71286087	1342	71286000	71286200	2 Weak Promoter	length=200	NM_1126044;PTGER3	C	71286079	-7
					chr10;89613364;653;cw_distance=48	chr10	89613364	89613365	653	89611200	89616400	1 Active Promoter	length=5200	NM_1126049;KLLN	C	89613174	-190
					chr6;73991479;9;cw_distance=49	chr6	73991479	73991480	9	73991200	73997200	12 Repressed	length=6000	NM_1126063;KHDC1L	C	73991896	417
					chr12;48705789;237;cw_distance=24	chr12	48705789	48705790	237	48704200	48705800	1 Active Promoter	length=1600	NM_1126103;RACGAP1	C	48705574	-215
					chr8;90984023;283;cw_distance=8	chr8	90984023	90984024	283	90984000	90984800	1 Active Promoter	length=800	NM_1126111;OSGIN2	W	90983934	89
					chr8;90984212;11;cw_distance=33	chr8	90984212	90984213	11	90984000	90984800	1 Active Promoter	length=800	NM_1126111;OSGIN2	W	90983934	278
					chr17;70797079;641;cw_distance=15	chr17	70797079	70797080	641	70796400	70798000	1 Active Promoter	length=1600	NM_1126121;SLC25A19	C	70797125	46
					chr17;70797463;21;cw_distance=23	chr17	70797463	70797464	21	70796400	70798000	1 Active Promoter	length=1600	NM_1126121;SLC25A19	C	70797125	-338
					chr11;124115038;981;cw_distance=36	chr11	124115038	124115039	981	124114400	124115200	6 Weak Enhancer	length=800	NM_1126181;NRGN	W	124115038	0
					chr1;3596630;24;cw_distance=41	chr1	3596630	3596631	24	3595800	3596800	11 Weak Txn	length=1000	NM_1126240;TP73	W	3597095	-465
					chr4;54152497;26;cw_distance=0	chr4	54152497	54152498	26	54152000	54152800	1 Active Promoter	length=800	NM_1126328;LNX1	C	54152481	-16
					chr1;149779389;1479;cw_distance=32	chr1	149779389	149779390	1479	149779200	149779600	1 Active Promoter	length=400	NM_1126337;TUFT1	W	149779404	-15
					chr14;23095362;530;cw_distance=28	chr14	23095362	23095363	530	23095000	23096400	1 Active Promoter	length=1400	NM_1126339;THTPA	W	23095037	325
					chr1;172060211;173;cw_distance=23	chr1	172060211	172060212	173	172059400	172062400	1 Active Promoter	length=3000	NM_1127181;CENPL	C	172060400	189
					chr2;201689514;368;cw_distance=49	chr2	201689514	201689515	368	201687400	201694800	1 Active Promoter	length=7400	NM_1127184;CFLAR	W	201689121	393
					chr3;130385394;155;cw_distance=39	chr3	130385394	130385395	155	130382800	130387200	1 Active Promoter	length=4400	NM_1127192;CNBP	C	130385500	106
					chr16;4466309;270;cw_distance=35	chr16	4466309	4466310	270	4466000	4467200	1 Active Promoter	length=1200	NM_1127204;HMOX2	W	4466341	-32
					chr16;4466406;475;cw_distance=22	chr16	4466406	4466407	475	4466000	4467200	1 Active Promoter	length=1200	NM_1127204;HMOX2	W	4466341	65
					chr16;4464699;361;cw_distance=48	chr16	4464699	4464700	361	4463400	4464800	1 Active Promoter	length=1400	NM_1127206;HMOX2	W	4464719	-20
					chr10;118754665;103;cw_distance=34	chr10	118754665	118754666	103	118753600	118755800	1 Active Promoter	length=2200	NM_1127211;KIAA1598	C	118755078	413
					chr16;87687783;332;cw_distance=24	chr16	87687783	87687784	332	87687400	87688800	1 Active Promoter	length=1400	NM_1127214;ACSF3	W	87687717	66
					chr16;87687665;234;cw_distance=19	chr16	87687665	87687666	234	87687400	87688800	1 Active Promoter	length=1400	NM_1127214;ACSF3	W	87687717	-52
					chr7;44129973;165;cw_distance=68	chr7	44129973	44129974	165	44129200	44130400	1 Active Promoter	length=1200	NM_1127218;POLD2	C	44129672	-301
					chr1;1300457;565;cw_distance=42	chr1	1300457	1300458	565	1299600	1301200	1 Active Promoter	length=1600	NM_1127229;AURKAIP1	C	1300443	-14
					chr9;130684241;61;cw_distance=8	chr9	130684241	130684242	61	130683400	130685000	1 Active Promoter	length=1600	NM_1127245;LRRC8A	W	130684211	30
					chr4;1692744;374;cw_distance=50	chr4	1692744	1692745	374	1691400	1693800	1 Active Promoter	length=2400	NM_1127266;TMEM129	C	1692882	138
					chr1;152459193;65;cw_distance=45	chr1	152459193	152459194	65	152458400	152461400	1 Active Promoter	length=3000	NM_1127320;UBAP2L	W	152459278	-85
					chr1;75963025;647;cw_distance=29	chr1	75963025	75963026	647	75962000	75966000	1 Active Promoter	length=4000	NM_1127328;ACADM	W	75962630	395
					chr1;75962551;95;cw_distance=26	chr1	75962551	75962552	95	75962000	75966000	1 Active Promoter	length=4000	NM_1127328;ACADM	W	75962630	-79
					chr1;28528010;896;cw_distance=2	chr1	28528010	28528011	896	28527600	28529000	1 Active Promoter	length=1400	NM_1127350;MED18	W	28528099	-89
					chr1;28528142;484;cw_distance=41	chr1	28528142	28528143	484	28527600	28529000	1 Active Promoter	length=1400	NM_1127350;MED18	W	28528099	43
					chr1;28528208;281;cw_distance=51	chr1	28528208	28528209	281	28527600	28529000	1 Active Promoter	length=1400	NM_1127350;MED18	W	28528099	109
					chr7;77266137;704;cw_distance=1	chr7	77266137	77266138	704	77264800	77267400	1 Active Promoter	length=2600	NM_1127358;PHTF2	W	77266044	93
					chr1;33203013;3718;cw_distance=31	chr1	33203013	33203014	3718	33202800	33203200	1 Active Promoter	length=400	NM_1127361;RNF19B	C	33202873	-140
					chr2;172087208;743;cw_distance=23	chr2	172087208	172087209	743	172087000	172088400	1 Active Promoter	length=1400	NM_1127383;CYBRD1	W	172087111	97
					chr10;135333967;38;cw_distance=71	chr10	135333967	135333968	38	135333600	135334000	11 Weak Txn	length=400	NM_1127386;DUX4L2	W	135333667	300
					chr10;135334111;53;cw_distance=30	chr10	135334111	135334112	53	135334000	135334800	14 Repetitive/CNV	length=800	NM_1127386;DUX4L2	W	135333667	444
					chr10;135333434;34;cw_distance=34	chr10	135333434	135333435	34	135333400	135333600	6 Weak Enhancer	length=200	NM_1127386;DUX4L2	W	135333667	-233
					chr10;135333292;16;cw_distance=33	chr10	135333292	135333293	16	135333200	135333400	2 Weak Promoter	length=200	NM_1127386;DUX4L2	W	135333667	-375
					chr10;135333863;38;cw_distance=53	chr10	135333863	135333864	38	135333600	135334000	11 Weak Txn	length=400	NM_1127386;DUX4L2	W	135333667	196
					chr19;7607891;10;cw_distance=13	chr19	7607891	7607892	10	7607000	7609000	1 Active Promoter	length=2000	NM_1127396;STXBP2	W	7607990	-99
					chr19;7608004;361;cw_distance=68	chr19	7608004	7608005	361	7607000	7609000	1 Active Promoter	length=2000	NM_1127396;STXBP2	W	7607990	14
					chr12;55013761;370;cw_distance=31	chr12	55013761	55013762	370	55012600	55013800	4 Strong Enhancer	length=1200	NM_1127460;PAN2	C	55013800	39
					chr1;245647656;6;cw_distance=53	chr1	245647656	245647657	6	245636600	245661400	12 Repressed	length=24800	NM_1127462;NLRP3	W	245647973	-317
					chr7;128257689;35;cw_distance=47	chr7	128257689	128257690	35	128257400	128258600	1 Active Promoter	length=1200	NM_1127487;FLNC	W	128257718	-29
					chr5;112071183;38;cw_distance=36	chr5	112071183	112071184	38	112071000	112072200	1 Active Promoter	length=1200	NM_1127511;APC	W	112071100	83
					chr12;6642528;230;cw_distance=54	chr12	6642528	6642529	230	6641600	6642600	1 Active Promoter	length=1000	NM_1127582;ING4	C	6642569	41
					chr12;6642272;130;cw_distance=66	chr12	6642272	6642273	130	6641600	6642600	1 Active Promoter	length=1000	NM_1127582;ING4	C	6642569	297
					chr1;23998716;79;cw_distance=28	chr1	23998716	23998717	79	23998000	23999200	4 Strong Enhancer	length=1200	NM_1127621;GALE	C	23998647	-69
					chr5;38592480;392;cw_distance=30	chr5	38592480	38592481	392	38592000	38592600	2 Weak Promoter	length=600	NM_1127671;LIFR	C	38592505	25
					chr13;99539182;316;cw_distance=4	chr13	99539182	99539183	316	99538600	99540200	1 Active Promoter	length=1600	NM_1127692;PCCA	W	99539269	-87
					chr6;10856070;621;cw_distance=19	chr6	10856070	10856071	621	10856000	10856800	1 Active Promoter	length=800	NM_1127711;TMEM14B	W	10855980	90
					chr15;74390876;776;cw_distance=25	chr15	74390876	74390877	776	74390000	74391000	1 Active Promoter	length=1000	NM_1127716;ETFA	C	74390865	-11
					chr15;63069503;227;cw_distance=78	chr15	63069503	63069504	227	63069400	63069600	1 Active Promoter	length=200	NM_1127890;SPG21	C	63069304	-199
					chr2;190356960;388;cw_distance=60	chr2	190356960	190356961	388	190355400	190358400	1 Active Promoter	length=3000	NM_1128143;PMS1	W	190357055	-95
					chr3;24511604;406;cw_distance=51	chr3	24511604	24511605	406	24510400	24512800	1 Active Promoter	length=2400	NM_1128177;THRB	C	24511317	-287
					chr11;63138565;317;cw_distance=55	chr11	63138565	63138566	317	63137600	63139000	2 Weak Promoter	length=1400	NM_1128203;PLA2G16	C	63138517	-48
					chr11;63138833;8;cw_distance=52	chr11	63138833	63138834	8	63137600	63139000	2 Weak Promoter	length=1400	NM_1128203;PLA2G16	C	63138517	-316
					chr8;30072471;353;cw_distance=3	chr8	30072471	30072472	353	30072000	30073600	1 Active Promoter	length=1600	NM_1128208;LEPROTL1	W	30072463	8
					chr2;159851662;371;cw_distance=8	chr2	159851662	159851663	371	159851600	159852400	4 Strong Enhancer	length=800	NM_1128212;WDSUB1	C	159851482	-180
					chr3;11660414;591;cw_distance=39	chr3	11660414	11660415	591	11660400	11660600	2 Weak Promoter	length=200	NM_1128219;VGLL4	C	11660398	-16
					chr3;75917342;203;cw_distance=43	chr3	75917342	75917343	203	75914800	75918000	15 Repetitive/CNV	length=3200	NM_1128223;ZNF717	C	75916945	-397
					chr3;75916695;33;cw_distance=50	chr3	75916695	75916696	33	75914800	75918000	15 Repetitive/CNV	length=3200	NM_1128223;ZNF717	C	75916945	250
					chr3;75916889;16;cw_distance=42	chr3	75916889	75916890	16	75914800	75918000	15 Repetitive/CNV	length=3200	NM_1128223;ZNF717	C	75916945	56
					chr3;131094955;9;cw_distance=42	chr3	131094955	131094956	9	131094200	131095000	1 Active Promoter	length=800	NM_1128224;TMCC1	C	131095109	154
					chr9;139215269;416;cw_distance=79	chr9	139215269	139215270	416	139215200	139216200	1 Active Promoter	length=1000	NM_1128228;TPRN	C	139214984	-285
					chr9;139215011;519;cw_distance=4	chr9	139215011	139215012	519	139215000	139215200	6 Weak Enhancer	length=200	NM_1128228;TPRN	C	139214984	-27
					chr16;20819699;360;cw_distance=39	chr16	20819699	20819700	360	20819200	20820200	1 Active Promoter	length=1000	NM_1128301;LYRM1	W	20819575	124
					chr3;147452013;15;cw_distance=74	chr3	147452013	147452014	15	147452000	147478000	13 Heterochrom/lo	length=26000	NM_1128306;PLSCR4	C	147451656	-357
					chr4;113372149;371;cw_distance=43	chr4	113372149	113372150	371	113371200	113373200	1 Active Promoter	length=2000	NM_1128426;AP1AR	W	113372343	-194
					chr4;113372402;224;cw_distance=61	chr4	113372402	113372403	224	113371200	113373200	1 Active Promoter	length=2000	NM_1128426;AP1AR	W	113372343	59
					chr4;95348034;399;cw_distance=47	chr4	95348034	95348035	399	95347400	95348800	1 Active Promoter	length=1400	NM_1128429;SMARCAD1	W	95348038	-4
					chr4;95347776;666;cw_distance=53	chr4	95347776	95347777	666	95347400	95348800	1 Active Promoter	length=1400	NM_1128430;SMARCAD1	W	95347781	-5
					chr6;3204174;386;cw_distance=37	chr6	3204174	3204175	386	3204000	3204200	6 Weak Enhancer	length=200	NM_1128591;PSMG4	W	3204160	14
					chr6;3204008;458;cw_distance=64	chr6	3204008	3204009	458	3204000	3204200	6 Weak Enhancer	length=200	NM_1128591;PSMG4	W	3204160	-152
					chr15;48503645;189;cw_distance=26	chr15	48503645	48503646	189	48503400	48506000	1 Active Promoter	length=2600	NM_1128610;USP8	W	48503870	-225
					chr15;48503769;202;cw_distance=65	chr15	48503769	48503770	202	48503400	48506000	1 Active Promoter	length=2600	NM_1128610;USP8	W	48503870	-101
					chr11;63750376;7;cw_distance=8	chr11	63750376	63750377	7	63749600	63751200	1 Active Promoter	length=1600	NM_1128612;NUDT22	W	63750313	63
					chr6;139351077;101;cw_distance=72	chr6	139351077	139351078	101	139350400	139351200	1 Active Promoter	length=800	NM_1128617;REPS1	C	139351091	14
					chr7;135312575;445;cw_distance=5	chr7	135312575	135312576	445	135311600	135313000	1 Active Promoter	length=1400	NM_1128619;LUZP6	C	135312744	169
					chr7;135312951;229;cw_distance=24	chr7	135312951	135312952	229	135311600	135313000	1 Active Promoter	length=1400	NM_1128619;LUZP6	C	135312744	-207
					chr7;135312812;40;cw_distance=31	chr7	135312812	135312813	40	135311600	135313000	1 Active Promoter	length=1400	NM_1128619;LUZP6	C	135312744	-68
					chr18;12647190;225;cw_distance=5	chr18	12647190	12647191	225	12646800	12647800	1 Active Promoter	length=1000	NM_1128627;SPIRE1	C	12646731	-459
					chr22;20067378;8;cw_distance=28	chr22	20067378	20067379	8	20066400	20067600	14 Repetitive/CNV	length=1200	NM_1128633;RIMBP3C	W	20067662	-284
					chr22;20067590;12;cw_distance=47	chr22	20067590	20067591	12	20066400	20067600	14 Repetitive/CNV	length=1200	NM_1128633;RIMBP3C	W	20067662	-72
					chr22;20067961;4;cw_distance=32	chr22	20067961	20067962	4	20067600	20068000	3 Poised Promoter	length=400	NM_1128635;RIMBP3B	W	20068039	-78
					chr19;17309364;342;cw_distance=8	chr19	17309364	17309365	342	17308000	17310200	1 Active Promoter	length=2200	NM_1128855;GTPBP3	W	17309325	39
					chr14;102921512;60;cw_distance=76	chr14	102921512	102921513	60	102921000	102923400	1 Active Promoter	length=2400	NM_1128918;MARK3	W	102921453	59
					chr19;63583890;988;cw_distance=60	chr19	63583890	63583891	988	63583000	63584800	1 Active Promoter	length=1800	NM_1129730;ZNF837	C	63584201	311
					chr7;102772496;1215;cw_distance=74	chr7	102772496	102772497	1215	102771600	102773200	1 Active Promoter	length=1600	NM_1129887;DNAJC2	C	102772556	60
					chr9;131626276;726;cw_distance=31	chr9	131626276	131626277	726	131625800	131626600	1 Active Promoter	length=800	NM_113;TOR1A	C	131626262	-14
					chr16;11917263;558;cw_distance=42	chr16	11917263	11917264	558	11915800	11917400	1 Active Promoter	length=1600	NM_1130006;GSPT1	C	11917326	63
					chr15;34659079;742;cw_distance=80	chr15	34659079	34659080	742	34658200	34660200	1 Active Promoter	length=2000	NM_1130010;C15orf41	W	34659103	-24
					chr19;9646811;225;cw_distance=42	chr19	9646811	9646812	225	9645600	9647200	1 Active Promoter	length=1600	NM_1130031;ZNF562	C	9646776	-35
					chr1;153209832;445;cw_distance=43	chr1	153209832	153209833	445	153209200	153211000	4 Strong Enhancer	length=1800	NM_1130040;SHC1	C	153209847	15
					chr1;153213470;374;cw_distance=27	chr1	153213470	153213471	374	153212400	153215200	1 Active Promoter	length=2800	NM_1130041;SHC1	C	153213583	113
					chr1;74971733;50;cw_distance=32	chr1	74971733	74971734	50	74971000	74972200	1 Active Promoter	length=1200	NM_1130042;CRYZ	C	74971680	-53
					chr11;120400010;10;cw_distance=23	chr11	120400010	120400011	10	120399600	120400200	2 Weak Promoter	length=600	NM_1130047;TBCEL	W	120400012	-2
					chr8;144750753;862;cw_distance=1	chr8	144750753	144750754	862	144750000	144751000	1 Active Promoter	length=1000	NM_1130057;EEF1D	C	144750701	-52
					chr12;52306567;75;cw_distance=21	chr12	52306567	52306568	75	52304800	52307000	1 Active Promoter	length=2200	NM_1130060;ATF7	C	52306466	-101
					chr1;113018628;397;cw_distance=0	chr1	113018628	113018629	397	113018200	113019600	1 Active Promoter	length=1400	NM_1130079;MOV10	W	113018570	58
					chr3;173011040;84;cw_distance=42	chr3	173011040	173011041	84	173008600	173011200	1 Active Promoter	length=2600	NM_1130081;PLD1	C	173010978	-62
					chr11;47226964;1224;cw_distance=55	chr11	47226964	47226965	1224	47226200	47227600	1 Active Promoter	length=1400	NM_1130102;NR1H3	W	47227024	-60
					chr12;116938951;733;cw_distance=34	chr12	116938951	116938952	733	116938800	116939400	1 Active Promoter	length=600	NM_1130112;RFC5	W	116938888	63
					chr11;123491358;54;cw_distance=24	chr11	123491358	123491359	54	123490800	123491600	4 Strong Enhancer	length=800	NM_1130142;VWA5A	W	123491320	38
					chr3;159771705;432;cw_distance=27	chr3	159771705	159771706	432	159771600	159772400	1 Active Promoter	length=800	NM_1130156;MLF1	W	159771646	59
					chr1;1206144;18;cw_distance=60	chr1	1206144	1206145	18	1206000	1209000	11 Weak Txn	length=3000	NM_1130413;SCNN1D	W	1205678	466
					chr12;12769623;153;cw_distance=25	chr12	12769623	12769624	153	12766400	12769800	1 Active Promoter	length=3400	NM_1130415;APOLD1	W	12770117	-494
					chr12;54869826;584;cw_distance=34	chr12	54869826	54869827	584	54869800	54870800	1 Active Promoter	length=1000	NM_1130420;SMARCC2	C	54869618	-208
					chr9;130354688;1133;cw_distance=55	chr9	130354688	130354689	1133	130354200	130355600	2 Weak Promoter	length=1400	NM_1130438;SPTAN1	W	130354657	31
					chr1;224032631;490;cw_distance=67	chr1	224032631	224032632	490	224031400	224033400	1 Active Promoter	length=2000	NM_1130440;SRP9	W	224032137	494
					chr1;224031928;504;cw_distance=24	chr1	224031928	224031929	504	224031400	224033400	1 Active Promoter	length=2000	NM_1130440;SRP9	W	224032137	-209
					chr1;224032191;131;cw_distance=67	chr1	224032191	224032192	131	224031400	224033400	1 Active Promoter	length=2000	NM_1130440;SRP9	W	224032137	54
					chr11;525769;185;cw_distance=11	chr11	525769	525770	185	525200	525800	6 Weak Enhancer	length=600	NM_1130442;HRAS	C	525550	-219
					chr2;182464802;6;cw_distance=32	chr2	182464802	182464803	6	182464800	182466600	1 Active Promoter	length=1800	NM_1130445;SSFA2	W	182464716	86
					chr15;40628315;638;cw_distance=27	chr15	40628315	40628316	638	40627400	40629600	1 Active Promoter	length=2200	NM_1130447;HAUS2	W	40628302	13
					chr7;107997308;798;cw_distance=17	chr7	107997308	107997309	798	107997200	107999400	1 Active Promoter	length=2200	NM_1130475;THAP5	C	107997403	95
					chr2;58127349;507;cw_distance=21	chr2	58127349	58127350	507	58126200	58129400	1 Active Promoter	length=3200	NM_1130481;VRK2	W	58127350	-1
					chr11;3357112;334;cw_distance=66	chr11	3357112	3357113	334	3357000	3357200	2 Weak Promoter	length=200	NM_1130519;ZNF195	C	3357028	-84
					chr7;128166622;964;cw_distance=6	chr7	128166622	128166623	964	128166400	128166800	1 Active Promoter	length=400	NM_1130674;CALU	W	128166581	41
					chr7;128166706;548;cw_distance=33	chr7	128166706	128166707	548	128166400	128166800	1 Active Promoter	length=400	NM_1130674;CALU	W	128166581	125
					chr7;128166452;78;cw_distance=22	chr7	128166452	128166453	78	128166400	128166800	1 Active Promoter	length=400	NM_1130674;CALU	W	128166581	-129
					chr4;100069595;895;cw_distance=28	chr4	100069595	100069596	895	100067200	100070400	1 Active Promoter	length=3200	NM_1130678;EIF4E	C	100069266	-329
					chr4;100069036;236;cw_distance=19	chr4	100069036	100069037	236	100067200	100070400	1 Active Promoter	length=3200	NM_1130678;EIF4E	C	100069266	230
					chr4;100069726;423;cw_distance=6	chr4	100069726	100069727	423	100067200	100070400	1 Active Promoter	length=3200	NM_1130678;EIF4E	C	100069266	-460
					chr4;174492121;603;cw_distance=78	chr4	174492121	174492122	603	174490800	174494000	1 Active Promoter	length=3200	NM_1130688;HMGB2	C	174492084	-37
					chr14;52266685;120;cw_distance=58	chr14	52266685	52266686	120	52266600	52268200	1 Active Promoter	length=1600	NM_1130701;STYX	W	52266632	53
					chr11;62230380;229;cw_distance=26	chr11	62230380	62230381	229	62230200	62230400	1 Active Promoter	length=200	NM_1130702;BSCL2	C	62230363	-17
					chr4;109309394;145;cw_distance=19	chr4	109309394	109309395	145	109306600	109309400	1 Active Promoter	length=2800	NM_1130713;LEF1	C	109309561	167
					chr14;22574336;253;cw_distance=55	chr14	22574336	22574337	253	22573200	22574400	1 Active Promoter	length=1200	NM_1130725;PSMB5	C	22574269	-67
					chr4;20311164;337;cw_distance=34	chr4	20311164	20311165	337	20311000	20312200	1 Active Promoter	length=1200	NM_1130727;PACRGL	W	20311133	31
					chr4;20311002;276;cw_distance=39	chr4	20311002	20311003	276	20311000	20312200	1 Active Promoter	length=1200	NM_1130727;PACRGL	W	20311133	-131
					chr7;100751844;22;cw_distance=65	chr7	100751844	100751845	22	100751200	100752600	1 Active Promoter	length=1400	NM_1130820;RABL5	C	100751813	-31
					chr1;100504342;163;cw_distance=72	chr1	100504342	100504343	163	100503800	100505000	1 Active Promoter	length=1200	NM_1130841;RTCD1	W	100504301	41
					chr1;100504469;128;cw_distance=31	chr1	100504469	100504470	128	100503800	100505000	1 Active Promoter	length=1200	NM_1130841;RTCD1	W	100504301	168
					chr1;100504265;278;cw_distance=38	chr1	100504265	100504266	278	100503800	100505000	1 Active Promoter	length=1200	NM_1130841;RTCD1	W	100504301	-36
					chrX;129127465;251;cw_distance=47	chrX	129127465	129127466	251	129126400	129128600	1 Active Promoter	length=2200	NM_1130847;AIFM1	C	129127542	77
					chr2;231286776;382;cw_distance=12	chr2	231286776	231286777	382	231285400	231288200	1 Active Promoter	length=2800	NM_1130849;CAB39	W	231286506	270
					chr15;41669997;213;cw_distance=70	chr15	41669997	41669998	213	41669600	41670000	6 Weak Enhancer	length=400	NM_1130858;PPIP5K1	C	41669743	-254
					chr5;159479044;519;cw_distance=11	chr5	159479044	159479045	519	159479000	159479200	2 Weak Promoter	length=200	NM_1130864;PWWP2A	C	159479030	-14
					chr5;159478965;791;cw_distance=41	chr5	159478965	159478966	791	159477800	159479000	1 Active Promoter	length=1200	NM_1130864;PWWP2A	C	159479030	65
					chr16;31632115;807;cw_distance=1	chr16	31632115	31632116	807	31632000	31633000	1 Active Promoter	length=1000	NM_1130913;ZNF720	W	31632050	65
					chr7;134997863;1755;cw_distance=25	chr7	134997863	134997864	1755	134997600	134998800	1 Active Promoter	length=1200	NM_1130929;C7orf73	W	134997760	103
					chr7;134997691;1114;cw_distance=15	chr7	134997691	134997692	1114	134997600	134998800	1 Active Promoter	length=1200	NM_1130929;C7orf73	W	134997760	-69
					chr7;134997388;361;cw_distance=42	chr7	134997388	134997389	361	134996400	134997600	4 Strong Enhancer	length=1200	NM_1130929;C7orf73	W	134997760	-372
					chr3;38041408;10;cw_distance=16	chr3	38041408	38041409	10	38040800	38042200	1 Active Promoter	length=1400	NM_1130964;PLCD1	C	38041282	-126
					chr2;71534333;18;cw_distance=69	chr2	71534333	71534334	18	71533800	71534600	1 Active Promoter	length=800	NM_1130976;DYSF	W	71534260	73
					chr11;118433538;304;cw_distance=28	chr11	118433538	118433539	304	118433400	118434000	1 Active Promoter	length=600	NM_1130991;HYOU1	C	118433135	-403
					chr5;74668477;833;cw_distance=2	chr5	74668477	74668478	833	74668000	74669800	1 Active Promoter	length=1800	NM_1130996;HMGCR	W	74668748	-271
					chr5;74668818;47;cw_distance=65	chr5	74668818	74668819	47	74668000	74669800	1 Active Promoter	length=1800	NM_1130996;HMGCR	W	74668748	70
					chr9;129993745;498;cw_distance=32	chr9	129993745	129993746	498	129993000	129994000	1 Active Promoter	length=1000	NM_1131016;CIZ1	C	129993689	-56
					chr17;40347948;4;cw_distance=2	chr17	40347948	40347949	4	40347200	40350200	11 Weak Txn	length=3000	NM_1131019;GFAP	C	40348446	498
					chr5;81303377;244;cw_distance=48	chr5	81303377	81303378	244	81302600	81304600	1 Active Promoter	length=2000	NM_1131028;ATG10	W	81303599	-222
					chr5;81303587;32;cw_distance=40	chr5	81303587	81303588	32	81302600	81304600	1 Active Promoter	length=2000	NM_1131028;ATG10	W	81303599	-12
					chr5;80633169;755;cw_distance=34	chr5	80633169	80633170	755	80631400	80634000	1 Active Promoter	length=2600	NM_1131035;ZCCHC9	W	80633157	12
					chr5;80633560;16;cw_distance=52	chr5	80633560	80633561	16	80631400	80634000	1 Active Promoter	length=2600	NM_1131035;ZCCHC9	W	80633157	403
					chr5;95008418;408;cw_distance=57	chr5	95008418	95008419	408	95008200	95008800	1 Active Promoter	length=600	NM_1131065;RFESD	W	95008338	80
					chr5;95008321;53;cw_distance=73	chr5	95008321	95008322	53	95008200	95008800	1 Active Promoter	length=600	NM_1131065;RFESD	W	95008338	-17
					chr3;52543080;146;cw_distance=23	chr3	52543080	52543081	146	52543000	52544000	1 Active Promoter	length=1000	NM_1134231;NT5DC2	C	52542833	-247
					chr7;12217456;405;cw_distance=26	chr7	12217456	12217457	405	12216800	12218400	1 Active Promoter	length=1600	NM_1134232;TMEM106B	W	12217372	84
					chr7;6065033;510;cw_distance=30	chr7	6065033	6065034	510	6062000	6065600	1 Active Promoter	length=3600	NM_1134335;EIF2AK1	C	6065386	353
					chr7;128861330;718;cw_distance=43	chr7	128861330	128861331	718	128861000	128862200	1 Active Promoter	length=1200	NM_1134336;FAM40B	W	128861509	-179
					chr7;128861503;549;cw_distance=37	chr7	128861503	128861504	549	128861000	128862200	1 Active Promoter	length=1200	NM_1134336;FAM40B	W	128861509	-6
					chr20;3944202;109;cw_distance=7	chr20	3944202	3944203	109	3944200	3944600	6 Weak Enhancer	length=400	NM_1134337;RNF24	C	3944216	14
					chr3;48105575;291;cw_distance=46	chr3	48105575	48105576	291	48104600	48106200	1 Active Promoter	length=1600	NM_1134364;MAP4	C	48105773	198
					chr3;48105855;314;cw_distance=49	chr3	48105855	48105856	314	48104600	48106200	1 Active Promoter	length=1600	NM_1134364;MAP4	C	48105773	-82
					chr3;48105310;54;cw_distance=48	chr3	48105310	48105311	54	48104600	48106200	1 Active Promoter	length=1600	NM_1134364;MAP4	C	48105773	463
					chr3;14418944;272;cw_distance=76	chr3	14418944	14418945	272	14418600	14420800	1 Active Promoter	length=2200	NM_1134367;SLC6A6	W	14419109	-165
					chr3;14419111;297;cw_distance=26	chr3	14419111	14419112	297	14418600	14420800	1 Active Promoter	length=2200	NM_1134367;SLC6A6	W	14419109	2
					chr3;17759465;733;cw_distance=66	chr3	17759465	17759466	733	17757800	17759600	1 Active Promoter	length=1800	NM_1134380;TBC1D5	C	17759244	-221
					chr3;17759076;489;cw_distance=57	chr3	17759076	17759077	489	17757800	17759600	1 Active Promoter	length=1800	NM_1134380;TBC1D5	C	17759244	168
					chr3;187770818;963;cw_distance=21	chr3	187770818	187770819	963	187770800	187771000	2 Weak Promoter	length=200	NM_1134415;TBCCD1	C	187771026	208
					chr1;91739256;42;cw_distance=10	chr1	91739256	91739257	42	91738600	91740200	1 Active Promoter	length=1600	NM_1134420;CDC7	W	91739252	4
					chr3;134774677;207;cw_distance=34	chr3	134774677	134774678	207	134773800	134774800	4 Strong Enhancer	length=1000	NM_1134422;CDV3	W	134775123	-446
					chr3;28365422;265;cw_distance=63	chr3	28365422	28365423	265	28363800	28366400	1 Active Promoter	length=2600	NM_1134432;AZI2	C	28365622	200
					chr3;28365573;206;cw_distance=16	chr3	28365573	28365574	206	28363800	28366400	1 Active Promoter	length=2600	NM_1134432;AZI2	C	28365622	49
					chr3;28365217;238;cw_distance=28	chr3	28365217	28365218	238	28363800	28366400	1 Active Promoter	length=2600	NM_1134432;AZI2	C	28365622	405
					chr3;28365945;24;cw_distance=20	chr3	28365945	28365946	24	28363800	28366400	1 Active Promoter	length=2600	NM_1134432;AZI2	C	28365622	-323
					chr3;145174868;708;cw_distance=37	chr3	145174868	145174869	708	145172200	145177200	1 Active Promoter	length=5000	NM_1134470;C3orf58	W	145174856	12
					chr16;84202492;23;cw_distance=33	chr16	84202492	84202493	23	84202400	84205600	1 Active Promoter	length=3200	NM_1134473;KIAA0182	W	84202529	-37
					chr16;14631759;233;cw_distance=49	chr16	14631759	14631760	233	14631600	14631800	6 Weak Enhancer	length=200	NM_1134477;PARN	C	14631629	-130
					chr1;90059165;906;cw_distance=5	chr1	90059165	90059166	906	90058400	90061800	1 Active Promoter	length=3400	NM_1134479;LRRC8D	W	90059160	5
					chr6;41863269;380;cw_distance=3	chr6	41863269	41863270	380	41862400	41864600	1 Active Promoter	length=2200	NM_1134493;TOMM6	W	41863158	111
					chr6;41863400;895;cw_distance=13	chr6	41863400	41863401	895	41862400	41864600	1 Active Promoter	length=2200	NM_1134493;TOMM6	W	41863158	242
					chr6;41863003;42;cw_distance=54	chr6	41863003	41863004	42	41862400	41864600	1 Active Promoter	length=2200	NM_1134493;TOMM6	W	41863158	-155
					chr16;3125200;131;cw_distance=31	chr16	3125200	3125201	131	3125200	3125800	1 Active Promoter	length=600	NM_1134655;ZNF213	W	3125134	66
					chr8;124123713;960;cw_distance=13	chr8	124123713	124123714	960	124123000	124124400	1 Active Promoter	length=1400	NM_1134671;DERL1	C	124123829	116
					chr6;18372745;594;cw_distance=19	chr6	18372745	18372746	594	18372000	18373200	1 Active Promoter	length=1200	NM_1134709;DEK	C	18372778	33
					chr6;135860487;736;cw_distance=29	chr6	135860487	135860488	736	135859200	135861200	1 Active Promoter	length=2000	NM_1134830;AHI1	C	135860596	109
					chr3;47299474;397;cw_distance=69	chr3	47299474	47299475	397	47298800	47300800	1 Active Promoter	length=2000	NM_1134878;KIF9	C	47299341	-133
					chr11;34894357;12;cw_distance=45	chr11	34894357	34894358	12	34894000	34896200	1 Active Promoter	length=2200	NM_1135024;PDHX	W	34894252	105
					chr9;134843932;493;cw_distance=4	chr9	134843932	134843933	493	134843800	134844200	4 Strong Enhancer	length=400	NM_1135031;GFI1B	W	134843918	14
					chr14;74964448;116;cw_distance=39	chr14	74964448	74964449	116	74964400	74964800	6 Weak Enhancer	length=400	NM_1135047;JDP2	W	74964261	187
					chr9;92603887;263;cw_distance=39	chr9	92603887	92603888	263	92603400	92604800	1 Active Promoter	length=1400	NM_1135052;SYK	W	92603832	55
					chr14;30413497;408;cw_distance=28	chr14	30413497	30413498	408	30412000	30415000	1 Active Promoter	length=3000	NM_1135058;COCH	W	30413491	6
					chr16;4415481;1390;cw_distance=11	chr16	4415481	4415482	1390	4415200	4416400	1 Active Promoter	length=1200	NM_1135110;DNAJA3	W	4415806	-325
					chr4;103485612;837;cw_distance=0	chr4	103485612	103485613	837	103483200	103486000	1 Active Promoter	length=2800	NM_1135146;SLC39A8	C	103485678	66
					chr4;103485427;47;cw_distance=23	chr4	103485427	103485428	47	103483200	103486000	1 Active Promoter	length=2800	NM_1135147;SLC39A8	C	103485433	6
					chr19;43406687;277;cw_distance=16	chr19	43406687	43406688	277	43406400	43406800	2 Weak Promoter	length=400	NM_1135155;DPF1	C	43406730	43
					chr18;31074998;396;cw_distance=24	chr18	31074998	31074999	396	31074000	31076200	1 Active Promoter	length=2200	NM_1135178;ZNF397	W	31074991	7
					chr18;31075088;670;cw_distance=58	chr18	31075088	31075089	670	31074000	31076200	1 Active Promoter	length=2200	NM_1135178;ZNF397	W	31074991	97
					chr18;31074860;264;cw_distance=54	chr18	31074860	31074861	264	31074000	31076200	1 Active Promoter	length=2200	NM_1135178;ZNF397	W	31074991	-131
					chr2;179051646;450;cw_distance=54	chr2	179051646	179051647	450	179050800	179052200	1 Active Promoter	length=1400	NM_1135212;FKBP7	C	179051601	-45
					chr6;28411428;463;cw_distance=56	chr6	28411428	28411429	463	28411400	28412400	1 Active Promoter	length=1000	NM_1135216;ZNF323	C	28411890	462
					chr6;28411775;334;cw_distance=68	chr6	28411775	28411776	334	28411400	28412400	1 Active Promoter	length=1000	NM_1135216;ZNF323	C	28411890	115
					chr6;28411631;319;cw_distance=52	chr6	28411631	28411632	319	28411400	28412400	1 Active Promoter	length=1000	NM_1135216;ZNF323	C	28411890	259
					chr6;28411947;891;cw_distance=4	chr6	28411947	28411948	891	28411400	28412400	1 Active Promoter	length=1000	NM_1135216;ZNF323	C	28411890	-57
					chr1;28842132;985;cw_distance=11	chr1	28842132	28842133	985	28841400	28843200	1 Active Promoter	length=1800	NM_1135218;TAF12	C	28842191	59
					chr1;28842363;423;cw_distance=44	chr1	28842363	28842364	423	28841400	28843200	1 Active Promoter	length=1800	NM_1135218;TAF12	C	28842191	-172
					chr11;18372669;1272;cw_distance=55	chr11	18372669	18372670	1272	18372600	18374600	1 Active Promoter	length=2000	NM_1135239;LDHA	W	18372511	158
					chr10;5036069;1366;cw_distance=18	chr10	5036069	5036070	1366	5035600	5036400	1 Active Promoter	length=800	NM_1135241;AKR1C2	C	5036053	-16
					chr8;134378688;248;cw_distance=18	chr8	134378688	134378689	248	134378000	134378800	2 Weak Promoter	length=800	NM_1135242;NDRG1	C	134378729	41
					chr1;32889405;288;cw_distance=9	chr1	32889405	32889406	288	32887600	32889800	1 Active Promoter	length=2200	NM_1135255;RBBP4	W	32889335	70
					chr1;32889150;63;cw_distance=12	chr1	32889150	32889151	63	32887600	32889800	1 Active Promoter	length=2200	NM_1135255;RBBP4	W	32889335	-185
					chr1;46842532;631;cw_distance=8	chr1	46842532	46842533	631	46841800	46843200	1 Active Promoter	length=1400	NM_1135553;MKNK1	C	46842553	21
					chr1;46842700;102;cw_distance=13	chr1	46842700	46842701	102	46841800	46843200	1 Active Promoter	length=1400	NM_1135553;MKNK1	C	46842553	-147
					chr6;131426295;53;cw_distance=12	chr6	131426295	131426296	53	131425800	131426800	2 Weak Promoter	length=1000	NM_1135554;EPB41L2	C	131426155	-140
					chr6;131426097;144;cw_distance=23	chr6	131426097	131426098	144	131425800	131426800	2 Weak Promoter	length=1000	NM_1135555;EPB41L2	C	131426109	12
					chr6;122762249;28;cw_distance=0	chr6	122762249	122762250	28	122762200	122762400	6 Weak Enhancer	length=200	NM_1135564;HSF2	W	122762394	-145
					chr12;102875446;275;cw_distance=66	chr12	102875446	102875447	275	102873800	102875800	1 Active Promoter	length=2000	NM_1135570;C12orf73	C	102875123	-323
					chr12;102875027;226;cw_distance=41	chr12	102875027	102875028	226	102873800	102875800	1 Active Promoter	length=2000	NM_1135570;C12orf73	C	102875123	96
					chr6;11201857;316;cw_distance=0	chr6	11201857	11201858	316	11201200	11203000	1 Active Promoter	length=1800	NM_1135575;C6orf228	W	11202251	-394
					chr2;55500482;1183;cw_distance=11	chr2	55500482	55500483	1183	55497200	55500600	1 Active Promoter	length=3400	NM_1135597;CCDC88A	C	55500561	79
					chr3;33113883;308;cw_distance=57	chr3	33113883	33113884	308	33112800	33114200	1 Active Promoter	length=1400	NM_1135602;GLB1	C	33113698	-185
					chr3;33113720;11;cw_distance=79	chr3	33113720	33113721	11	33112800	33114200	1 Active Promoter	length=1400	NM_1135602;GLB1	C	33113698	-22
					chr2;48521244;148;cw_distance=74	chr2	48521244	48521245	148	48520800	48522400	1 Active Promoter	length=1600	NM_1135629;PPP1R21	W	48521411	-167
					chr11;65443101;172;cw_distance=49	chr11	65443101	65443102	172	65443000	65443400	6 Weak Enhancer	length=400	NM_1135635;C11orf68	C	65443107	6
					chr1;149437639;137;cw_distance=18	chr1	149437639	149437640	137	149437600	149438600	1 Active Promoter	length=1000	NM_1135636;PIP5K1A	W	149437644	-5
					chr1;149437508;303;cw_distance=80	chr1	149437508	149437509	303	149436800	149437600	4 Strong Enhancer	length=800	NM_1135636;PIP5K1A	W	149437644	-136
					chr5;150118777;227;cw_distance=70	chr5	150118777	150118778	227	150117400	150118800	1 Active Promoter	length=1400	NM_1135643;DCTN4	C	150118850	73
					chr5;150118271;276;cw_distance=15	chr5	150118271	150118272	276	150117400	150118800	1 Active Promoter	length=1400	NM_1135644;DCTN4	C	150118275	4
					chr5;137701167;289;cw_distance=33	chr5	137701167	137701168	289	137701000	137702400	1 Active Promoter	length=1400	NM_1135647;FAM53C	W	137701122	45
					chr6;8047788;444;cw_distance=8	chr6	8047788	8047789	444	8046600	8047800	1 Active Promoter	length=1200	NM_1135650;EEF1E1	C	8047827	39
					chr1;39815055;2318;cw_distance=31	chr1	39815055	39815056	2318	39814000	39815600	1 Active Promoter	length=1600	NM_1135653;PABPC4	C	39815108	53
					chr1;178867811;639;cw_distance=10	chr1	178867811	178867812	639	178867600	178868800	1 Active Promoter	length=1200	NM_1135669;XPR1	W	178867768	43
					chr1;178867655;141;cw_distance=59	chr1	178867655	178867656	141	178867600	178868800	1 Active Promoter	length=1200	NM_1135669;XPR1	W	178867768	-113
					chr8;42516020;643;cw_distance=16	chr8	42516020	42516021	643	42514600	42517600	1 Active Promoter	length=3000	NM_1135675;C8orf40	W	42516095	-75
					chr15;39593463;91;cw_distance=6	chr15	39593463	39593464	91	39593400	39594000	4 Strong Enhancer	length=600	NM_1135685;LTK	C	39593377	-86
					chr8;102034476;195;cw_distance=6	chr8	102034476	102034477	195	102031400	102035600	1 Active Promoter	length=4200	NM_1135699;YWHAZ	C	102034397	-79
					chr8;102034014;25;cw_distance=77	chr8	102034014	102034015	25	102031400	102035600	1 Active Promoter	length=4200	NM_1135699;YWHAZ	C	102034397	383
					chr8;102032957;126;cw_distance=29	chr8	102032957	102032958	126	102031400	102035600	1 Active Promoter	length=4200	NM_1135700;YWHAZ	C	102032736	-221
					chr8;11664489;349;cw_distance=28	chr8	11664489	11664490	349	11663800	11665200	1 Active Promoter	length=1400	NM_1135746;NEIL2	W	11664580	-91
					chr10;74597783;1479;cw_distance=18	chr10	74597783	74597784	1479	74597200	74598400	1 Active Promoter	length=1200	NM_1135752;ECD	C	74597859	76
					chr20;35241123;454;cw_distance=0	chr20	35241123	35241124	454	35239800	35242000	1 Active Promoter	length=2200	NM_1135771;RPN2	W	35240869	254
					chr20;35240761;433;cw_distance=63	chr20	35240761	35240762	433	35239800	35242000	1 Active Promoter	length=2200	NM_1135771;RPN2	W	35240869	-108
					chr9;135314937;13;cw_distance=43	chr9	135314937	135314938	13	135314800	135315200	1 Active Promoter	length=400	NM_1135775;C9orf7	W	135314907	30
					chr9;128607147;591;cw_distance=8	chr9	128607147	128607148	591	128606600	128607800	1 Active Promoter	length=1200	NM_1135776;ZBTB43	W	128607105	42
					chr9;128606776;7;cw_distance=43	chr9	128606776	128606777	7	128606600	128607800	1 Active Promoter	length=1200	NM_1135776;ZBTB43	W	128607105	-329
					chr12;77963079;74;cw_distance=62	chr12	77963079	77963080	74	77963000	77963600	2 Weak Promoter	length=600	NM_1135806;SYT1	W	77963563	-484
					chr12;31370338;2612;cw_distance=22	chr12	31370338	31370339	2612	31366600	31370400	1 Active Promoter	length=3800	NM_1135811;FAM60A	C	31370388	50
					chr1;153545321;45;cw_distance=63	chr1	153545321	153545322	45	153544800	153546400	1 Active Promoter	length=1600	NM_1135821;FDPS	W	153545328	-7
					chr1;153545410;17;cw_distance=65	chr1	153545410	153545411	17	153544800	153546400	1 Active Promoter	length=1600	NM_1135821;FDPS	W	153545328	82
					chr1;153545000;282;cw_distance=53	chr1	153545000	153545001	282	153544800	153546400	1 Active Promoter	length=1600	NM_1135822;FDPS	W	153545162	-162
					chr9;138863482;223;cw_distance=4	chr9	138863482	138863483	223	138861800	138864200	1 Active Promoter	length=2400	NM_1135861;PHPT1	W	138863076	406
					chr22;30018467;489;cw_distance=13	chr22	30018467	30018468	489	30018400	30018800	6 Weak Enhancer	length=400	NM_1135911;PIK3IP1	C	30018520	53
					chr9;5618667;144;cw_distance=80	chr9	5618667	5618668	144	5617600	5621400	1 Active Promoter	length=3800	NM_1135920;KIAA1432	W	5619118	-451
					chr7;12410530;188;cw_distance=8	chr7	12410530	12410531	188	12405200	12411200	1 Active Promoter	length=6000	NM_1135924;VWDE	C	12410377	-153
					chr7;12410181;539;cw_distance=20	chr7	12410181	12410182	539	12405200	12411200	1 Active Promoter	length=6000	NM_1135924;VWDE	C	12410377	196
					chr7;12410024;317;cw_distance=46	chr7	12410024	12410025	317	12405200	12411200	1 Active Promoter	length=6000	NM_1135924;VWDE	C	12410377	353
					chr11;47248257;400;cw_distance=39	chr11	47248257	47248258	400	47247200	47248800	1 Active Promoter	length=1600	NM_1135943;MADD	W	47248246	11
					chr11;47247653;49;cw_distance=73	chr11	47247653	47247654	49	47247200	47248800	1 Active Promoter	length=1600	NM_1135944;MADD	W	47247774	-121
					chr9;130173279;204;cw_distance=43	chr9	130173279	130173280	204	130172800	130174000	1 Active Promoter	length=1200	NM_1135947;URM1	W	130173418	-139
					chr9;130173463;396;cw_distance=15	chr9	130173463	130173464	396	130172800	130174000	1 Active Promoter	length=1200	NM_1135947;URM1	W	130173418	45
					chrX;46889052;282;cw_distance=31	chrX	46889052	46889053	282	46888400	46890400	1 Active Promoter	length=2000	NM_1135998;NDUFB11	C	46889039	-13
					chr1;177465824;34;cw_distance=42	chr1	177465824	177465825	34	177465800	177466800	4 Strong Enhancer	length=1000	NM_1136001;ABL2	C	177465442	-382
					chr21;33837050;1299;cw_distance=18	chr21	33837050	33837051	1299	33835400	33839600	1 Active Promoter	length=4200	NM_1136005;GART	C	33837065	15
					chr6;42124404;509;cw_distance=21	chr6	42124404	42124405	509	42123600	42124600	1 Active Promoter	length=1000	NM_1136017;CCND3	C	42124588	184
					chr7;8268417;83;cw_distance=30	chr7	8268417	8268418	83	8267000	8269000	1 Active Promoter	length=2000	NM_1136020;ICA1	C	8268305	-112
					chr12;52980923;602;cw_distance=20	chr12	52980923	52980924	602	52979600	52981800	1 Active Promoter	length=2200	NM_1136023;NFE2	C	52981058	135
					chr11;60954000;955;cw_distance=4	chr11	60954000	60954001	955	60953400	60956200	1 Active Promoter	length=2800	NM_1136040;CPSF7	C	60954040	40
					chr3;199171944;253;cw_distance=35	chr3	199171944	199171945	253	199171200	199174000	1 Active Promoter	length=2800	NM_1136049;LMLN	W	199171467	477
					chr1;222368431;864;cw_distance=34	chr1	222368431	222368432	864	222368000	222369400	1 Active Promoter	length=1400	NM_1136115;FBXO28	W	222368413	18
					chr1;222368319;247;cw_distance=45	chr1	222368319	222368320	247	222368000	222369400	1 Active Promoter	length=1400	NM_1136115;FBXO28	W	222368413	-94
					chr6;42017673;948;cw_distance=43	chr6	42017673	42017674	948	42016600	42017800	1 Active Promoter	length=1200	NM_1136125;CCND3	C	42017530	-143
					chr19;60589099;3390;cw_distance=21	chr19	60589099	60589100	3390	60586800	60590000	1 Active Promoter	length=3200	NM_1136134;RPL28	W	60589111	-12
					chr1;211291182;130;cw_distance=2	chr1	211291182	211291183	130	211291000	211292000	1 Active Promoter	length=1000	NM_1136138;RPS6KC1	W	211291210	-28
					chr1;47571989;515;cw_distance=71	chr1	47571989	47571990	515	47570400	47572000	4 Strong Enhancer	length=1600	NM_1136140;CMPK1	W	47572055	-66
					chr1;47572192;457;cw_distance=33	chr1	47572192	47572193	457	47572000	47574400	1 Active Promoter	length=2400	NM_1136140;CMPK1	W	47572055	137
					chr6;32203946;249;cw_distance=33	chr6	32203946	32203947	249	32203400	32204000	1 Active Promoter	length=600	NM_1136153;ATF6B	C	32203995	49
					chr1;202001398;10;cw_distance=69	chr1	202001398	202001399	10	202001200	202001600	7 Weak Enhancer	length=400	NM_1136190;LAX1	W	202000906	492
					chr19;11169636;153;cw_distance=64	chr19	11169636	11169637	153	11169600	11170000	4 Strong Enhancer	length=400	NM_1136191;KANK2	C	11169243	-393
					chr19;40182954;196;cw_distance=22	chr19	40182954	40182955	196	40182200	40183000	1 Active Promoter	length=800	NM_1136199;GRAMD1A	W	40183085	-131
					chr19;40183066;229;cw_distance=14	chr19	40183066	40183067	229	40183000	40183400	2 Weak Promoter	length=400	NM_1136199;GRAMD1A	W	40183085	-19
					chr10;104603977;321;cw_distance=31	chr10	104603977	104603978	321	104603600	104604600	1 Active Promoter	length=1000	NM_1136200;C10orf32	W	104603956	21
					chr10;104604340;8;cw_distance=48	chr10	104604340	104604341	8	104603600	104604600	1 Active Promoter	length=1000	NM_1136200;C10orf32	W	104603956	384
					chr19;17904815;71;cw_distance=8	chr19	17904815	17904816	71	17904000	17905800	1 Active Promoter	length=1800	NM_1136203;CCDC124	W	17904823	-8
					chr1;159741674;218;cw_distance=69	chr1	159741674	159741675	218	159741600	159744200	4 Strong Enhancer	length=2600	NM_1136219;FCGR2A	W	159741828	-154
					chr1;209498984;419;cw_distance=4	chr1	209498984	209498985	419	209498000	209499800	1 Active Promoter	length=1800	NM_1136223;RCOR3	W	209499330	-346
					chr1;209499494;189;cw_distance=71	chr1	209499494	209499495	189	209498000	209499800	1 Active Promoter	length=1800	NM_1136223;RCOR3	W	209499330	164
					chr12;49918881;721;cw_distance=31	chr12	49918881	49918882	721	49918200	49919800	1 Active Promoter	length=1600	NM_1136264;DAZAP2	W	49918774	107
					chr1;148475087;916;cw_distance=22	chr1	148475087	148475088	916	148473000	148475400	1 Active Promoter	length=2400	NM_1136478;ANP32E	C	148475128	41
					chr1;148475313;199;cw_distance=27	chr1	148475313	148475314	199	148473000	148475400	1 Active Promoter	length=2400	NM_1136478;ANP32E	C	148475128	-185
					chr1;148473558;42;cw_distance=42	chr1	148473558	148473559	42	148473000	148475400	1 Active Promoter	length=2400	NM_1136479;ANP32E	C	148473650	92
					chr19;10819772;5;cw_distance=34	chr19	10819772	10819773	5	10819600	10819800	6 Weak Enhancer	length=200	NM_1136482;C19orf38	W	10820105	-333
					chr19;57290843;563;cw_distance=73	chr19	57290843	57290844	563	57290800	57291400	2 Weak Promoter	length=600	NM_1136499;ZNF841	C	57290830	-13
					chr19;12036564;134;cw_distance=67	chr19	12036564	12036565	134	12036400	12037400	1 Active Promoter	length=1000	NM_1136501;ZNF844	W	12036545	19
					chr9;131856030;572;cw_distance=34	chr9	131856030	131856031	572	131855200	131857000	1 Active Promoter	length=1800	NM_1136557;GPR107	W	131855805	225
					chr9;131855905;248;cw_distance=27	chr9	131855905	131855906	248	131855200	131857000	1 Active Promoter	length=1800	NM_1136557;GPR107	W	131855805	100
					chr2;211049655;545;cw_distance=48	chr2	211049655	211049656	545	211048800	211051200	1 Active Promoter	length=2400	NM_1136574;LANCL1	C	211049674	19
					chr2;32088907;22;cw_distance=19	chr2	32088907	32088908	22	32087600	32089000	1 Active Promoter	length=1400	NM_1137602;MEMO1	C	32089202	295
					chr2;113016145;761;cw_distance=26	chr2	113016145	113016146	761	113015200	113017800	1 Active Promoter	length=2600	NM_1137604;POLR1B	W	113015962	183
					chr8;12338229;348;cw_distance=56	chr8	12338229	12338230	348	12338200	12338400	2 Weak Promoter	length=200	NM_1137610;FAM86B2	C	12338223	-6
					chr12;109325860;403;cw_distance=21	chr12	109325860	109325861	403	109324800	109326200	1 Active Promoter	length=1400	NM_1137664;ANAPC7	C	109325918	58
					chr6;90596042;172;cw_distance=46	chr6	90596042	90596043	172	90595200	90597000	1 Active Promoter	length=1800	NM_1137667;CASP8AP2	W	90596339	-297
					chr19;10626079;570;cw_distance=57	chr19	10626079	10626080	570	10624600	10627000	1 Active Promoter	length=2400	NM_1137673;ILF3	W	10625936	143
					chr11;61473920;49;cw_distance=59	chr11	61473920	61473921	49	61473200	61475000	4 Strong Enhancer	length=1800	NM_1139443;BEST1	W	61473931	-11
					chr1;244796414;139;cw_distance=27	chr1	244796414	244796415	139	244796400	244799200	1 Active Promoter	length=2800	NM_1139459;CNST	W	244796261	153
					chr2;85642271;846;cw_distance=36	chr2	85642271	85642272	846	85641400	85642800	1 Active Promoter	length=1400	NM_1142269;GGCX	C	85642168	-103
					chr11;129445025;749;cw_distance=53	chr11	129445025	129445026	749	129445000	129446400	1 Active Promoter	length=1400	NM_1142276;APLP2	W	129444925	100
					chr13;50381922;332;cw_distance=0	chr13	50381922	50381923	332	50381600	50383200	1 Active Promoter	length=1600	NM_1142279;RNASEH2B	W	50381814	108
					chr11;117948345;516;cw_distance=6	chr11	117948345	117948346	516	117947800	117949200	1 Active Promoter	length=1400	NM_1142281;ARCN1	W	117948311	34
					chr9;91284651;19;cw_distance=37	chr9	91284651	91284652	19	91247000	91285400	13 Heterochrom/lo	length=38400	NM_1142287;SEMA4D	C	91284431	-220
					chr5;179167039;860;cw_distance=21	chr5	179167039	179167040	860	179165400	179167200	1 Active Promoter	length=1800	NM_1142299;SQSTM1	W	179166608	431
					chr2;208284307;592;cw_distance=20	chr2	208284307	208284308	592	208283600	208284400	1 Active Promoter	length=800	NM_1142300;CCNYL1	W	208284508	-201
					chr2;208284598;49;cw_distance=12	chr2	208284598	208284599	49	208284400	208284800	6 Weak Enhancer	length=400	NM_1142300;CCNYL1	W	208284508	90
					chr2;208284064;41;cw_distance=11	chr2	208284064	208284065	41	208283600	208284400	1 Active Promoter	length=800	NM_1142300;CCNYL1	W	208284508	-444
					chr2;183651693;930;cw_distance=18	chr2	183651693	183651694	930	183651200	183652800	1 Active Promoter	length=1600	NM_1142314;DUSP19	W	183651531	162
					chr16;70685322;175;cw_distance=35	chr16	70685322	70685323	175	70683800	70686000	1 Active Promoter	length=2200	NM_1142317;TXNL4B	C	70685269	-53
					chr7;86619575;440;cw_distance=19	chr7	86619575	86619576	440	86619000	86621400	1 Active Promoter	length=2400	NM_1142326;DMTF1	W	86619612	-37
					chr10;74925370;1414;cw_distance=45	chr10	74925370	74925371	1414	74924600	74926000	1 Active Promoter	length=1400	NM_1142353;PPP3CB	C	74925788	418
					chr10;74925898;540;cw_distance=55	chr10	74925898	74925899	540	74924600	74926000	1 Active Promoter	length=1400	NM_1142353;PPP3CB	C	74925788	-110
					chr10;74925482;379;cw_distance=27	chr10	74925482	74925483	379	74924600	74926000	1 Active Promoter	length=1400	NM_1142353;PPP3CB	C	74925788	306
					chr13;36471560;299;cw_distance=36	chr13	36471560	36471561	299	36470400	36474200	1 Active Promoter	length=3800	NM_1142364;ALG5	C	36471504	-56
					chrX;153372161;862;cw_distance=13	chrX	153372161	153372162	862	153371400	153372200	1 Active Promoter	length=800	NM_1142391;SLC10A3	C	153372196	35
					chr6;109810300;597;cw_distance=1	chr6	109810300	109810301	597	109808200	109811800	1 Active Promoter	length=3600	NM_1142401;CD164	C	109810455	155
					chr6;109810774;143;cw_distance=7	chr6	109810774	109810775	143	109808200	109811800	1 Active Promoter	length=3600	NM_1142401;CD164	C	109810455	-319
					chr4;107455831;13;cw_distance=75	chr4	107455831	107455832	13	107454200	107458400	1 Active Promoter	length=4200	NM_1142415;AIMP1	W	107456215	-384
					chr4;107457159;247;cw_distance=41	chr4	107457159	107457160	247	107454200	107458400	1 Active Promoter	length=4200	NM_1142416;AIMP1	W	107457112	47
					chrX;102828277;359;cw_distance=33	chrX	102828277	102828278	359	102827400	102829800	1 Active Promoter	length=2400	NM_1142418;MORF4L2	C	102828402	125
					chr15;72775518;198;cw_distance=32	chr15	72775518	72775519	198	72774800	72776200	1 Active Promoter	length=1400	NM_1142443;EDC3	C	72775439	-79
					chrX;153644018;1824;cw_distance=28	chrX	153644018	153644019	1824	153643600	153646400	1 Active Promoter	length=2800	NM_1142463;DKC1	W	153644224	-206
					chr6;107456149;355;cw_distance=62	chr6	107456149	107456150	355	107455800	107457000	1 Active Promoter	length=1200	NM_1142468;C6orf203	W	107456099	50
					chr10;69315092;287;cw_distance=46	chr10	69315092	69315093	287	69314400	69316400	1 Active Promoter	length=2000	NM_1142498;SIRT1	W	69314944	148
					chr3;49942245;305;cw_distance=9	chr3	49942245	49942246	305	49941600	49942800	1 Active Promoter	length=1200	NM_1142501;MON1A	C	49942449	204
					chr3;49942540;185;cw_distance=50	chr3	49942540	49942541	185	49941600	49942800	1 Active Promoter	length=1200	NM_1142501;MON1A	C	49942449	-91
					chr3;49942477;27;cw_distance=66	chr3	49942477	49942478	27	49941600	49942800	1 Active Promoter	length=1200	NM_1142501;MON1A	C	49942449	-28
					chr19;50601741;348;cw_distance=14	chr19	50601741	50601742	348	50599800	50602400	1 Active Promoter	length=2600	NM_1142502;PPP1R13L	C	50601447	-294
					chrX;67830221;751;cw_distance=51	chrX	67830221	67830222	751	67830200	67834400	1 Active Promoter	length=4200	NM_1142504;STARD8	W	67830206	15
					chr11;58666870;104;cw_distance=26	chr11	58666870	58666871	104	58666800	58667400	1 Active Promoter	length=600	NM_1142519;FAM111A	W	58666893	-23
					chr6;153346423;328;cw_distance=15	chr6	153346423	153346424	328	153343800	153347400	1 Active Promoter	length=3600	NM_1142522;FBXO5	C	153346433	10
					chr11;63029719;5;cw_distance=45	chr11	63029719	63029720	5	63029600	63030000	2 Weak Promoter	length=400	NM_1142535;LGALS12	W	63030099	-380
					chr11;63031887;9;cw_distance=55	chr11	63031887	63031888	9	63031400	63032000	7 Weak Enhancer	length=600	NM_1142537;LGALS12	W	63032034	-147
					chr6;8380712;418;cw_distance=17	chr6	8380712	8380713	418	8379000	8381200	1 Active Promoter	length=2200	NM_1142540;SLC35B3	C	8380793	81
					chr16;30815888;412;cw_distance=20	chr16	30815888	30815889	412	30815200	30816000	1 Active Promoter	length=800	NM_1142544;CTF1	W	30815428	460
					chr1;23368094;189;cw_distance=69	chr1	23368094	23368095	189	23367400	23368400	1 Active Promoter	length=1000	NM_1142546;LUZP1	C	23367938	-156
					chr3;9860675;665;cw_distance=1	chr3	9860675	9860676	665	9860400	9861000	1 Active Promoter	length=600	NM_1142547;RPUSD3	C	9860702	27
					chr3;9860840;182;cw_distance=23	chr3	9860840	9860841	182	9860400	9861000	1 Active Promoter	length=600	NM_1142547;RPUSD3	C	9860702	-138
					chr1;46486021;832;cw_distance=22	chr1	46486021	46486022	832	46485800	46486600	1 Active Promoter	length=800	NM_1142548;RAD54L	W	46485953	68
					chr1;109386253;227;cw_distance=33	chr1	109386253	109386254	227	109386200	109387000	2 Weak Promoter	length=800	NM_1142550;WDR47	C	109386373	120
					chr5;162820253;677;cw_distance=68	chr5	162820253	162820254	677	162820200	162823200	1 Active Promoter	length=3000	NM_1142556;HMMR	W	162820094	159
					chr1;154965173;324;cw_distance=10	chr1	154965173	154965174	324	154963600	154965800	1 Active Promoter	length=2200	NM_1142560;RRNAD1	W	154964886	287
					chr1;154965346;8;cw_distance=51	chr1	154965346	154965347	8	154963600	154965800	1 Active Promoter	length=2200	NM_1142560;RRNAD1	W	154964886	460
					chr3;108724501;570;cw_distance=54	chr3	108724501	108724502	570	108724200	108724800	1 Active Promoter	length=600	NM_1142568;BBX	W	108724472	29
					chr7;127833239;19;cw_distance=19	chr7	127833239	127833240	19	127833200	127833600	6 Weak Enhancer	length=400	NM_1142573;IMPDH1	C	127833260	21
					chr19;45288705;958;cw_distance=76	chr19	45288705	45288706	958	45287800	45289400	1 Active Promoter	length=1600	NM_1142577;ZNF780A	C	45288685	-20
					chr1;40929944;292;cw_distance=28	chr1	40929944	40929945	292	40929600	40930600	1 Active Promoter	length=1000	NM_1142587;NFYC	W	40929828	116
					chr5;141283621;426;cw_distance=24	chr5	141283621	141283622	426	141282600	141284000	1 Active Promoter	length=1400	NM_1142603;KIAA0141	W	141283568	53
					chr5;141283434;157;cw_distance=7	chr5	141283434	141283435	157	141282600	141284000	1 Active Promoter	length=1400	NM_1142603;KIAA0141	W	141283568	-134
					chr1;40335499;664;cw_distance=26	chr1	40335499	40335500	664	40335000	40335800	1 Active Promoter	length=800	NM_1142604;PPT1	C	40335729	230
					chr17;40332291;24;cw_distance=1	chr17	40332291	40332292	24	40331000	40333000	1 Active Promoter	length=2000	NM_1142605;EFTUD2	C	40332519	228
					chr17;37600061;12;cw_distance=24	chr17	37600061	37600062	12	37599200	37600400	1 Active Promoter	length=1200	NM_1142622;GHDC	C	37600076	15
					chr2;191107545;147;cw_distance=32	chr2	191107545	191107546	147	191107200	191109200	1 Active Promoter	length=2000	NM_1142645;TMEM194B	C	191107713	168
					chr10;71600516;396;cw_distance=17	chr10	71600516	71600517	396	71599200	71601000	1 Active Promoter	length=1800	NM_1142648;SAR1A	C	71600291	-225
					chr2;38683532;1257;cw_distance=67	chr2	38683532	38683533	1257	38680000	38683600	1 Active Promoter	length=3600	NM_1142650;HNRPLL	C	38683682	150
					chr2;38683821;376;cw_distance=29	chr2	38683821	38683822	376	38683800	38684400	1 Active Promoter	length=600	NM_1142650;HNRPLL	C	38683682	-139
					chr11;46595698;36;cw_distance=42	chr11	46595698	46595699	36	46595000	46597000	1 Active Promoter	length=2000	NM_1142673;ATG13	W	46595401	297
					chr12;43896178;163;cw_distance=52	chr12	43896178	43896179	163	43894800	43897400	1 Active Promoter	length=2600	NM_1142680;ANO6	W	43896142	36
					chr16;20725290;767;cw_distance=47	chr16	20725290	20725291	767	20724000	20726400	1 Active Promoter	length=2400	NM_1142725;ERI2	C	20725296	6
					chr16;20725753;365;cw_distance=35	chr16	20725753	20725754	365	20724000	20726400	1 Active Promoter	length=2400	NM_1142725;ERI2	C	20725296	-457
					chr16;20725477;300;cw_distance=11	chr16	20725477	20725478	300	20724000	20726400	1 Active Promoter	length=2400	NM_1142725;ERI2	C	20725296	-181
					chr7;86527251;400;cw_distance=29	chr7	86527251	86527252	400	86527000	86527400	1 Active Promoter	length=400	NM_1142749;KIAA1324L	C	86526950	-301
					chr15;39032959;1600;cw_distance=16	chr15	39032959	39032960	1600	39032000	39033800	1 Active Promoter	length=1800	NM_1142776;CHAC1	W	39032927	32
					chr1;113734630;201;cw_distance=58	chr1	113734630	113734631	201	113733600	113735000	1 Active Promoter	length=1400	NM_1142782;MAGI3	W	113734997	-367
					chr17;6858666;357;cw_distance=75	chr17	6858666	6858667	357	6855000	6859200	1 Active Promoter	length=4200	NM_1142798;C17orf49	W	6858779	-113
					chrX;152606558;129;cw_distance=19	chrX	152606558	152606559	129	152606400	152607000	11 Weak Txn	length=600	NM_1142805;SLC6A8	W	152606945	-387
					chr2;238813436;296;cw_distance=55	chr2	238813436	238813437	296	238813400	238814000	2 Weak Promoter	length=600	NM_1142853;HES6	C	238813420	-16
					chr21;46429116;531;cw_distance=19	chr21	46429116	46429117	531	46428000	46430000	1 Active Promoter	length=2000	NM_1142854;C21orf56	C	46428801	-315
					chr21;46428765;337;cw_distance=5	chr21	46428765	46428766	337	46428000	46430000	1 Active Promoter	length=2000	NM_1142854;C21orf56	C	46428801	36
					chr16;87379140;3225;cw_distance=21	chr16	87379140	87379141	3225	87377800	87379800	1 Active Promoter	length=2000	NM_1142864;PIEZO1	C	87378873	-267
					chr7;149650962;377;cw_distance=16	chr7	149650962	149650963	377	149649800	149651200	4 Strong Enhancer	length=1400	NM_1142928;LRRC61	W	149651228	-266
					chr7;6454112;65;cw_distance=58	chr7	6454112	6454113	65	6453200	6454800	1 Active Promoter	length=1600	NM_1142936;DAGLB	C	6454168	56
					chr11;10835969;494;cw_distance=52	chr11	10835969	10835970	494	10834600	10837800	1 Active Promoter	length=3200	NM_1143667;ZBED5	C	10836196	227
					chr11;10836204;259;cw_distance=6	chr11	10836204	10836205	259	10834600	10837800	1 Active Promoter	length=3200	NM_1143667;ZBED5	C	10836196	-8
					chr12;45760394;266;cw_distance=64	chr12	45760394	45760395	266	45759600	45760600	2 Weak Promoter	length=1000	NM_1143668;AMIGO2	C	45760001	-393
					chr7;142670657;1268;cw_distance=79	chr7	142670657	142670658	1268	142670600	142671400	1 Active Promoter	length=800	NM_1143679;GSTK1	W	142670643	14
					chr7;142670584;543;cw_distance=66	chr7	142670584	142670585	543	142670000	142670600	4 Strong Enhancer	length=600	NM_1143679;GSTK1	W	142670643	-59
					chr12;52407798;429;cw_distance=72	chr12	52407798	52407799	429	52407000	52408200	1 Active Promoter	length=1200	NM_1143682;CALCOCO1	C	52407574	-224
					chr12;54607178;29;cw_distance=40	chr12	54607178	54607179	29	54606200	54608800	1 Active Promoter	length=2600	NM_1143853;WIBG	C	54607176	-2
					chr12;54607460;38;cw_distance=74	chr12	54607460	54607461	38	54606200	54608800	1 Active Promoter	length=2600	NM_1143853;WIBG	C	54607176	-284
					chr15;47235064;219;cw_distance=24	chr15	47235064	47235065	219	47233800	47236000	1 Active Promoter	length=2200	NM_1143887;COPS2	C	47235146	82
					chr1;32632844;1046;cw_distance=18	chr1	32632844	32632845	1046	32632200	32633800	1 Active Promoter	length=1600	NM_1143888;BSDC1	C	32632649	-195
					chr1;32632646;196;cw_distance=19	chr1	32632646	32632647	196	32632200	32633800	1 Active Promoter	length=1600	NM_1143888;BSDC1	C	32632649	3
					chr12;111047741;798;cw_distance=26	chr12	111047741	111047742	798	111047600	111048400	1 Active Promoter	length=800	NM_1143906;TRAFD1	W	111047731	10
					chr1;27925108;726;cw_distance=27	chr1	27925108	27925109	726	27925000	27925200	2 Weak Promoter	length=200	NM_1143912;FAM76A	W	27925076	32
					chr7;86812975;399;cw_distance=27	chr7	86812975	86812976	399	86812800	86813000	2 Weak Promoter	length=200	NM_1143935;CROT	W	86812886	89
					chr11;14498466;39;cw_distance=15	chr11	14498466	14498467	39	14497200	14499800	1 Active Promoter	length=2600	NM_1143937;PSMA1	C	14498567	101
					chr1;243200325;867;cw_distance=27	chr1	243200325	243200326	867	243199600	243201200	1 Active Promoter	length=1600	NM_1143943;EFCAB2	W	243200253	72
					chr1;243200499;62;cw_distance=65	chr1	243200499	243200500	62	243199600	243201200	1 Active Promoter	length=1600	NM_1143943;EFCAB2	W	243200253	246
					chr6;97392068;558;cw_distance=8	chr6	97392068	97392069	558	97390800	97392400	1 Active Promoter	length=1600	NM_1143957;GPR63	C	97392074	6
					chr6;76051238;606;cw_distance=78	chr6	76051238	76051239	606	76050000	76053800	1 Active Promoter	length=3800	NM_1143958;TMEM30A	C	76051352	114
					chr6;13436842;393;cw_distance=34	chr6	13436842	13436843	393	13436000	13437000	1 Active Promoter	length=1000	NM_1143964;TBC1D7	C	13436766	-76
					chr6;13436376;547;cw_distance=27	chr6	13436376	13436377	547	13436000	13437000	1 Active Promoter	length=1000	NM_1143964;TBC1D7	C	13436766	390
					chr6;4781428;8;cw_distance=37	chr6	4781428	4781429	8	4781400	4782400	7 Weak Enhancer	length=1000	NM_1143970;CDYL	W	4781330	98
					chr11;47543705;61;cw_distance=18	chr11	47543705	47543706	61	47543600	47544800	1 Active Promoter	length=1200	NM_1143984;PTPMT1	W	47543557	148
					chr11;47543529;281;cw_distance=41	chr11	47543529	47543530	281	47543000	47543600	4 Strong Enhancer	length=600	NM_1143984;PTPMT1	W	47543557	-28
					chr11;65526160;559;cw_distance=21	chr11	65526160	65526161	559	65524800	65527200	1 Active Promoter	length=2400	NM_1143985;BANF1	W	65526125	35
					chr17;7530102;225;cw_distance=26	chr17	7530102	7530103	225	7529200	7532200	1 Active Promoter	length=3000	NM_1143990;WRAP53	W	7530113	-11
					chr17;7531521;735;cw_distance=31	chr17	7531521	7531522	735	7529200	7532200	1 Active Promoter	length=3000	NM_1143991;WRAP53	W	7531482	39
					chr17;7532508;682;cw_distance=32	chr17	7532508	7532509	682	7532400	7533400	1 Active Promoter	length=1000	NM_1143992;WRAP53	W	7532391	117
					chr17;7532224;268;cw_distance=77	chr17	7532224	7532225	268	7532200	7532400	6 Weak Enhancer	length=200	NM_1143992;WRAP53	W	7532391	-167
					chr11;57236657;406;cw_distance=76	chr11	57236657	57236658	406	57235200	57238000	1 Active Promoter	length=2800	NM_1144012;TMX2	W	57236570	87
					chr9;139220017;304;cw_distance=26	chr9	139220017	139220018	304	139219200	139220400	1 Active Promoter	length=1200	NM_1144026;NDOR1	W	139219939	78
					chr11;34083562;878;cw_distance=13	chr11	34083562	34083563	878	34082600	34083600	4 Strong Enhancer	length=1000	NM_1144030;NAT10	W	34083686	-124
					chr11;34083714;37;cw_distance=16	chr11	34083714	34083715	37	34083600	34085200	1 Active Promoter	length=1600	NM_1144030;NAT10	W	34083686	28
					chr11;14478002;492;cw_distance=51	chr11	14478002	14478003	492	14476800	14479200	1 Active Promoter	length=2400	NM_1144062;COPB1	C	14477991	-11
					chr11;3143138;34;cw_distance=55	chr11	3143138	3143139	34	3142200	3143800	2 Weak Promoter	length=1600	NM_1144063;OSBPL5	C	3143158	20
					chr11;89595871;879;cw_distance=74	chr11	89595871	89595872	879	89593600	89596800	1 Active Promoter	length=3200	NM_1144073;CHORDC1	C	89596180	309
					chr15;86890550;57;cw_distance=71	chr15	86890550	86890551	57	86890200	86890800	1 Active Promoter	length=600	NM_1144074;DET1	C	86890916	366
					chr4;73123729;65;cw_distance=48	chr4	73123729	73123730	65	73123600	73123800	2 Weak Promoter	length=200	NM_1144756;NPFFR2	W	73123712	17
					chr19;2998219;8;cw_distance=80	chr19	2998219	2998220	8	2998200	2998400	6 Weak Enhancer	length=200	NM_1144761;TLE2	C	2998633	414
					chr1;116915180;764;cw_distance=18	chr1	116915180	116915181	764	116914600	116915400	1 Active Promoter	length=800	NM_1144822;CD58	C	116915238	58
					chr1;116915338;161;cw_distance=37	chr1	116915338	116915339	161	116914600	116915400	1 Active Promoter	length=800	NM_1144822;CD58	C	116915238	-100
					chr11;73881927;532;cw_distance=30	chr11	73881927	73881928	532	73880800	73882000	2 Weak Promoter	length=1200	NM_1144869;LIPT2	C	73882403	476
					chr8;82761085;375;cw_distance=62	chr8	82761085	82761086	375	82760600	82761400	1 Active Promoter	length=800	NM_1144878;IMPA1	C	82761144	59
					chr8;82760825;58;cw_distance=35	chr8	82760825	82760826	58	82760600	82761400	1 Active Promoter	length=800	NM_1144878;IMPA1	C	82761144	319
					chr17;76623552;1263;cw_distance=40	chr17	76623552	76623553	1263	76623400	76623600	2 Weak Promoter	length=200	NM_1144888;BAIAP2	W	76623541	11
					chr17;76623672;332;cw_distance=31	chr17	76623672	76623673	332	76623600	76623800	1 Active Promoter	length=200	NM_1144888;BAIAP2	W	76623541	131
					chr7;138469047;147;cw_distance=28	chr7	138469047	138469048	147	138468200	138469400	4 Strong Enhancer	length=1200	NM_1144920;TTC26	W	138469029	18
					chr21;41714784;6;cw_distance=10	chr21	41714784	41714785	6	41714600	41715200	6 Weak Enhancer	length=600	NM_1144925;MX1	W	41714389	395
					chr17;37425689;784;cw_distance=60	chr17	37425689	37425690	784	37425400	37426400	1 Active Promoter	length=1000	NM_1144927;NKIRAS2	W	37425612	77
					chr22;22703109;1255;cw_distance=19	chr22	22703109	22703110	1255	22702400	22704200	1 Active Promoter	length=1800	NM_1144931;LOC391322	W	22703116	-7
					chr22;22702870;620;cw_distance=1	chr22	22702870	22702871	620	22702400	22704200	1 Active Promoter	length=1800	NM_1144931;LOC391322	W	22703116	-246
					chr14;22573931;1324;cw_distance=2	chr14	22573931	22573932	1324	22573200	22574400	1 Active Promoter	length=1200	NM_1144932;PSMB5	C	22574194	263
					chr17;57801637;4;cw_distance=38	chr17	57801637	57801638	4	57785200	57805600	13 Heterochrom/lo	length=20400	NM_1144933;EFCAB3	W	57801309	328
					chr3;52296767;277;cw_distance=52	chr3	52296767	52296768	277	52296000	52298000	1 Active Promoter	length=2000	NM_1144951;GLYCTK	W	52296875	-108
					chr3;52297152;261;cw_distance=43	chr3	52297152	52297153	261	52296000	52298000	1 Active Promoter	length=2000	NM_1144951;GLYCTK	W	52296875	277
					chr15;47700595;654;cw_distance=17	chr15	47700595	47700596	654	47699200	47701800	1 Active Promoter	length=2600	NM_1144955;DTWD1	W	47700517	78
					chr6;31623365;436;cw_distance=64	chr6	31623365	31623366	436	31622600	31623800	1 Active Promoter	length=1200	NM_1144961;NFKBIL1	W	31623331	34
					chr18;54039782;592;cw_distance=22	chr18	54039782	54039783	592	54039600	54041200	1 Active Promoter	length=1600	NM_1144966;NEDD4L	W	54039733	49
					chr4;75242470;578;cw_distance=33	chr4	75242470	75242471	578	75241400	75244200	1 Active Promoter	length=2800	NM_1144978;MTHFD2L	W	75242692	-222
					chr14;20222079;220;cw_distance=3	chr14	20222079	20222080	220	20221000	20222400	1 Active Promoter	length=1400	NM_1145;ANG	W	20222175	-96
					chr2;187162884;1313;cw_distance=5	chr2	187162884	187162885	1313	187162600	187164200	1 Active Promoter	length=1600	NM_1145000;ITGAV	W	187163034	-150
					chr2;187163019;442;cw_distance=34	chr2	187163019	187163020	442	187162600	187164200	1 Active Promoter	length=1600	NM_1145000;ITGAV	W	187163034	-15
					chr6;10802831;326;cw_distance=8	chr6	10802831	10802832	326	10801800	10804200	1 Active Promoter	length=2400	NM_1145020;C6orf52	C	10802825	-6
					chr17;43273649;13;cw_distance=40	chr17	43273649	43273650	13	43272800	43274000	1 Active Promoter	length=1200	NM_1145023;SCRN2	C	43273698	49
					chr11;43920746;188;cw_distance=13	chr11	43920746	43920747	188	43920400	43920800	2 Weak Promoter	length=400	NM_1145033;C11orf96	W	43920681	65
					chr3;40493146;272;cw_distance=45	chr3	40493146	40493147	272	40493000	40494600	1 Active Promoter	length=1600	NM_1145082;ZNF619	W	40493607	-461
					chr8;124154127;370;cw_distance=0	chr8	124154127	124154128	370	124153400	124155200	1 Active Promoter	length=1800	NM_1145088;WDR67	W	124154100	27
					chr7;6557980;7;cw_distance=7	chr7	6557980	6557981	7	6555400	6559400	13 Heterochrom/lo	length=4000	NM_1145118;GRID2IP	C	6557592	-388
					chr7;139825642;696;cw_distance=18	chr7	139825642	139825643	696	139824400	139826000	1 Active Promoter	length=1600	NM_1145125;MKRN1	C	139825838	196
					chr19;51982461;537;cw_distance=2	chr19	51982461	51982462	537	51979800	51983800	1 Active Promoter	length=4000	NM_1145144;SLC1A5	C	51982385	-76
					chrY;57623398;197;cw_distance=15	chrY	57623398	57623399	197					NM_1145149;VAMP7	W	57623336	62
					chrY;57623048;79;cw_distance=64	chrY	57623048	57623049	79					NM_1145149;VAMP7	W	57623336	-288
					chrX;154764198;176;cw_distance=14	chrX	154764198	154764199	176	154763600	154765400	1 Active Promoter	length=1800	NM_1145149;VAMP7	W	154764136	62
					chrX;154763847;83;cw_distance=66	chrX	154763847	154763848	83	154763600	154765400	1 Active Promoter	length=1800	NM_1145149;VAMP7	W	154764136	-289
					chr15;94669700;28;cw_distance=47	chr15	94669700	94669701	28	94668600	94670000	4 Strong Enhancer	length=1400	NM_1145155;NR2F2	W	94670160	-460
					chr6;135417596;1060;cw_distance=6	chr6	135417596	135417597	1060	135415200	135419000	1 Active Promoter	length=3800	NM_1145158;HBS1L	C	135417729	133
					chr6;135417835;647;cw_distance=9	chr6	135417835	135417836	647	135415200	135419000	1 Active Promoter	length=3800	NM_1145158;HBS1L	C	135417729	-106
					chr6;135417386;12;cw_distance=31	chr6	135417386	135417387	12	135415200	135419000	1 Active Promoter	length=3800	NM_1145158;HBS1L	C	135417729	343
					chr11;20365771;10;cw_distance=42	chr11	20365771	20365772	10	20364800	20367400	1 Active Promoter	length=2600	NM_1145166;PRMT3	W	20365651	120
					chr4;15292247;291;cw_distance=76	chr4	15292247	15292248	291	15290400	15293800	1 Active Promoter	length=3400	NM_1145191;FAM200B	W	15292449	-202
					chr4;15292141;544;cw_distance=28	chr4	15292141	15292142	544	15290400	15293800	1 Active Promoter	length=3400	NM_1145191;FAM200B	W	15292449	-308
					chr5;60031350;585;cw_distance=15	chr5	60031350	60031351	585	60030400	60032200	1 Active Promoter	length=1800	NM_1145208;DEPDC1B	C	60031750	400
					chr15;73362249;8;cw_distance=57	chr15	73362249	73362250	8	73358600	73363800	13 Heterochrom/lo	length=5200	NM_1145224;GOLGA6D	W	73362234	15
					chr10;51235241;1166;cw_distance=36	chr10	51235241	51235242	1166	51235200	51236000	1 Active Promoter	length=800	NM_1145260;NCOA4	W	51235113	128
					chr1;154291049;157;cw_distance=5	chr1	154291049	154291050	157	154290400	154292200	1 Active Promoter	length=1800	NM_1145264;LAMTOR2	W	154291140	-91
					chr7;102176931;138;cw_distance=17	chr7	102176931	102176932	138	102176600	102177600	1 Active Promoter	length=1000	NM_1145268;FAM185A	W	102176634	297
					chr7;102176670;235;cw_distance=66	chr7	102176670	102176671	235	102176600	102177600	1 Active Promoter	length=1000	NM_1145268;FAM185A	W	102176634	36
					chr7;102176750;148;cw_distance=74	chr7	102176750	102176751	148	102176600	102177600	1 Active Promoter	length=1000	NM_1145268;FAM185A	W	102176634	116
					chr3;25799943;1328;cw_distance=45	chr3	25799943	25799944	1328	25799000	25800000	1 Active Promoter	length=1000	NM_1145293;NGLY1	C	25799993	50
					chr3;25806468;747;cw_distance=42	chr3	25806468	25806469	747	25805600	25806800	1 Active Promoter	length=1200	NM_1145294;NGLY1	C	25806534	66
					chr7;92304259;147;cw_distance=17	chr7	92304259	92304260	147	92300800	92305200	1 Active Promoter	length=4400	NM_1145306;CDK6	C	92303877	-382
					chr1;155374929;1108;cw_distance=11	chr1	155374929	155374930	1108	155373600	155375400	1 Active Promoter	length=1800	NM_1145312;ETV3	C	155375007	78
					chr4;175441732;244;cw_distance=75	chr4	175441732	175441733	244	175438800	175444800	1 Active Promoter	length=6000	NM_1145314;CEP44	W	175441629	103
					chr20;34835607;27;cw_distance=15	chr20	34835607	34835608	27	34835200	34836000	1 Active Promoter	length=800	NM_1145315;DSN1	C	34835644	37
					chr3;143797879;608;cw_distance=28	chr3	143797879	143797880	608	143797800	143799600	1 Active Promoter	length=1800	NM_1145319;PLS1	W	143797918	-39
					chr15;73923261;362;cw_distance=20	chr15	73923261	73923262	362	73922200	73924000	1 Active Promoter	length=1800	NM_1145335;UBE2Q2	W	73923439	-178
					chr19;41672275;228;cw_distance=23	chr19	41672275	41672276	228	41671400	41673000	1 Active Promoter	length=1600	NM_1145343;ZNF566	C	41672303	28
					chr16;27122730;340;cw_distance=63	chr16	27122730	27122731	340	27121800	27123200	1 Active Promoter	length=1400	NM_1145348;JMJD5	W	27122796	-66
					chr16;27122824;83;cw_distance=61	chr16	27122824	27122825	83	27121800	27123200	1 Active Promoter	length=1400	NM_1145348;JMJD5	W	27122796	28
					chr1;45989088;885;cw_distance=69	chr1	45989088	45989089	885	45988600	45989600	1 Active Promoter	length=1000	NM_1145349;IPP	C	45989072	-16
					chr1;45989229;285;cw_distance=16	chr1	45989229	45989230	285	45988600	45989600	1 Active Promoter	length=1000	NM_1145349;IPP	C	45989072	-157
					chr1;45988783;89;cw_distance=40	chr1	45988783	45988784	89	45988600	45989600	1 Active Promoter	length=1000	NM_1145349;IPP	C	45989072	289
					chr9;169017;131;cw_distance=16	chr9	169017	169018	131	167800	169400	1 Active Promoter	length=1600	NM_1145355;CBWD1	C	169075	58
					chr3;12501020;511;cw_distance=19	chr3	12501020	12501021	511	12500400	12502000	1 Active Promoter	length=1600	NM_1145392;TSEN2	W	12501009	11
					chr3;12501298;11;cw_distance=42	chr3	12501298	12501299	11	12500400	12502000	1 Active Promoter	length=1600	NM_1145392;TSEN2	W	12501009	289
					chr3;12500825;213;cw_distance=54	chr3	12500825	12500826	213	12500400	12502000	1 Active Promoter	length=1600	NM_1145393;TSEN2	W	12500930	-105
					chr19;54648685;2116;cw_distance=22	chr19	54648685	54648686	2116	54646000	54649200	1 Active Promoter	length=3200	NM_1145396;ALDH16A1	W	54648284	401
					chrX;70420242;488;cw_distance=9	chrX	70420242	70420243	488	70419400	70421800	1 Active Promoter	length=2400	NM_1145408;NONO	W	70419766	476
					chr2;177836858;111;cw_distance=39	chr2	177836858	177836859	111	177835600	177838200	1 Active Promoter	length=2600	NM_1145412;NFE2L2	C	177836863	5
					chr12;10767298;157;cw_distance=74	chr12	10767298	10767299	157	10765200	10767600	1 Active Promoter	length=2400	NM_1145426;CSDA	C	10767220	-78
					chr4;25525156;15;cw_distance=35	chr4	25525156	25525157	15	25524800	25525400	1 Active Promoter	length=600	NM_1145432;C4orf52	W	25524911	245
					chr19;60108833;248;cw_distance=42	chr19	60108833	60108834	248	60108200	60110200	4 Strong Enhancer	length=2000	NM_1145457;NCR1	W	60109319	-486
					chr19;60109329;16;cw_distance=43	chr19	60109329	60109330	16	60108200	60110200	4 Strong Enhancer	length=2000	NM_1145457;NCR1	W	60109319	10
					chr19;60109621;10;cw_distance=42	chr19	60109621	60109622	10	60108200	60110200	4 Strong Enhancer	length=2000	NM_1145457;NCR1	W	60109319	302
					chr3;38512885;243;cw_distance=54	chr3	38512885	38512886	243	38512800	38513400	1 Active Promoter	length=600	NM_1145464;EXOG	W	38512766	119
					chr7;26644486;21;cw_distance=43	chr7	26644486	26644487	21	26644000	26644600	2 Weak Promoter	length=600	NM_1145531;C7orf71	W	26644014	472
					chr11;33018331;16;cw_distance=13	chr11	33018331	33018332	16	33018000	33018800	2 Weak Promoter	length=800	NM_1145541;TCP11L1	W	33018136	195
					chr15;61356848;7;cw_distance=25	chr15	61356848	61356849	7	61356800	61357400	2 Weak Promoter	length=600	NM_1145646;APH1B	W	61356801	47
					chr3;129690048;11;cw_distance=56	chr3	129690048	129690049	11	129687200	129694800	1 Active Promoter	length=7600	NM_1145661;GATA2	C	129690063	15
					chr3;129689474;1167;cw_distance=27	chr3	129689474	129689475	1167	129687200	129694800	1 Active Promoter	length=7600	NM_1145662;GATA2	C	129689454	-20
					chr16;73198514;382;cw_distance=65	chr16	73198514	73198515	382	73196600	73198800	1 Active Promoter	length=2200	NM_1145666;GLG1	C	73198543	29
					chr16;73198661;292;cw_distance=67	chr16	73198661	73198662	292	73196600	73198800	1 Active Promoter	length=2200	NM_1145666;GLG1	C	73198543	-118
					chr5;93979580;505;cw_distance=77	chr5	93979580	93979581	505	93979000	93981400	1 Active Promoter	length=2400	NM_1145678;KIAA0825	C	93980065	485
					chr3;14195082;605;cw_distance=2	chr3	14195082	14195083	605	14194800	14196200	1 Active Promoter	length=1400	NM_1145769;XPC	C	14195176	94
					chr6;35804066;234;cw_distance=45	chr6	35804066	35804067	234	35804000	35805400	4 Strong Enhancer	length=1400	NM_1145775;FKBP5	C	35804338	272
					chr6;35764984;21;cw_distance=79	chr6	35764984	35764985	21	35764800	35765400	4 Strong Enhancer	length=600	NM_1145777;FKBP5	C	35764697	-287
					chr6;35764685;74;cw_distance=12	chr6	35764685	35764686	74	35761800	35764800	1 Active Promoter	length=3000	NM_1145777;FKBP5	C	35764697	12
					chr19;19142086;4;cw_distance=28	chr19	19142086	19142087	4	19141600	19142400	2 Weak Promoter	length=800	NM_1145785;MEF2B	C	19142098	12
					chr4;81213668;207;cw_distance=42	chr4	81213668	81213669	207	81213600	81214400	4 Strong Enhancer	length=800	NM_1145794;ANTXR2	C	81213501	-167
					chr4;81213243;132;cw_distance=42	chr4	81213243	81213244	132	81210000	81213600	1 Active Promoter	length=3600	NM_1145794;ANTXR2	C	81213501	258
					chr16;28782147;331;cw_distance=59	chr16	28782147	28782148	331	28781200	28783200	1 Active Promoter	length=2000	NM_1145795;SH2B1	W	28782578	-431
					chr19;47499272;96;cw_distance=34	chr19	47499272	47499273	96	47499000	47499800	4 Strong Enhancer	length=800	NM_1145940;PAFAH1B3	C	47498792	-480
					chrX;100490337;169;cw_distance=73	chrX	100490337	100490338	169	100489200	100490800	1 Active Promoter	length=1600	NM_1145951;TIMM8A	C	100490364	27
					chr16;66560045;21;cw_distance=26	chr16	66560045	66560046	21	66560000	66560200	6 Weak Enhancer	length=200	NM_1145961;SLC12A4	C	66560098	53
					chr6;43553302;710;cw_distance=35	chr6	43553302	43553303	710	43553200	43554000	1 Active Promoter	length=800	NM_1146016;TJAP1	W	43553238	64
					chr6;43553408;283;cw_distance=33	chr6	43553408	43553409	283	43553200	43554000	1 Active Promoter	length=800	NM_1146016;TJAP1	W	43553238	170
					chr5;72287477;34;cw_distance=69	chr5	72287477	72287478	34	72286000	72290000	1 Active Promoter	length=4000	NM_1146032;FCHO2	W	72287563	-86
					chr1;168767862;464;cw_distance=16	chr1	168767862	168767863	464	168767000	168768800	1 Active Promoter	length=1800	NM_1146039;GORAB	W	168767886	-24
					chr1;168768147;408;cw_distance=17	chr1	168768147	168768148	408	168767000	168768800	1 Active Promoter	length=1800	NM_1146039;GORAB	W	168767886	261
					chr12;46386139;1552;cw_distance=65	chr12	46386139	46386140	1552	46385200	46387600	1 Active Promoter	length=2400	NM_1146075;RPAP3	C	46386111	-28
					chr12;46386002;453;cw_distance=10	chr12	46386002	46386003	453	46385200	46387600	1 Active Promoter	length=2400	NM_1146075;RPAP3	C	46386111	109
					chr15;28983248;291;cw_distance=75	chr15	28983248	28983249	291	28982800	28984400	1 Active Promoter	length=1600	NM_1146095;FAN1	W	28983346	-98
					chr21;46702998;698;cw_distance=21	chr21	46702998	46702999	698	46702600	46703600	1 Active Promoter	length=1000	NM_1146114;DIP2A	W	46703289	-291
					chr21;46702830;358;cw_distance=17	chr21	46702830	46702831	358	46702600	46703600	1 Active Promoter	length=1000	NM_1146114;DIP2A	W	46703289	-459
					chr21;46702909;162;cw_distance=55	chr21	46702909	46702910	162	46702600	46703600	1 Active Promoter	length=1000	NM_1146114;DIP2A	W	46703289	-380
					chr21;46703182;7;cw_distance=2	chr21	46703182	46703183	7	46702600	46703600	1 Active Promoter	length=1000	NM_1146114;DIP2A	W	46703289	-107
					chr7;91602059;612;cw_distance=49	chr7	91602059	91602060	612	91600600	91602600	1 Active Promoter	length=2000	NM_1146152;CYP51A1	C	91601995	-64
					chr2;74546095;1051;cw_distance=35	chr2	74546095	74546096	1051	74545000	74546600	1 Active Promoter	length=1600	NM_1146158;MOGS	C	74546045	-50
					chr8;125620432;485;cw_distance=20	chr8	125620432	125620433	485	125619800	125621600	1 Active Promoter	length=1800	NM_1146160;TATDN1	C	125620510	78
					chr19;8485136;1401;cw_distance=19	chr19	8485136	8485137	1401	8484800	8485200	1 Active Promoter	length=400	NM_1146175;ZNF414	C	8485048	-88
					chr21;39681596;250;cw_distance=75	chr21	39681596	39681597	250	39681400	39681600	2 Weak Promoter	length=200	NM_1146218;WRB	W	39681561	35
					chr21;39681941;68;cw_distance=55	chr21	39681941	39681942	68	39681800	39683000	4 Strong Enhancer	length=1200	NM_1146218;WRB	W	39681561	380
					chr19;49360939;223;cw_distance=32	chr19	49360939	49360940	223	49360600	49361800	1 Active Promoter	length=1200	NM_1146220;ZNF226	W	49361054	-115
					chr14;34521471;367;cw_distance=11	chr14	34521471	34521472	367	34520000	34523000	1 Active Promoter	length=3000	NM_1146282;SRP54	W	34521854	-383
					chr14;34521637;332;cw_distance=26	chr14	34521637	34521638	332	34520000	34523000	1 Active Promoter	length=3000	NM_1146282;SRP54	W	34521854	-217
					chr14;20636920;12;cw_distance=37	chr14	20636920	20636921	12	20636600	20637200	2 Weak Promoter	length=600	NM_1146683;C14orf176	W	20636935	-15
					chr9;6747231;123;cw_distance=67	chr9	6747231	6747232	123	6746000	6749600	1 Active Promoter	length=3600	NM_1146694;KDM4C	W	6747640	-409
					chr9;6747870;223;cw_distance=72	chr9	6747870	6747871	223	6746000	6749600	1 Active Promoter	length=3600	NM_1146694;KDM4C	W	6747640	230
					chrX;53271475;357;cw_distance=70	chrX	53271475	53271476	357	53270200	53271800	1 Active Promoter	length=1600	NM_1146702;KDM5C	C	53271329	-146
					chr4;186301395;681;cw_distance=10	chr4	186301395	186301396	681	186300800	186301600	1 Active Promoter	length=800	NM_1151;SLC25A4	W	186301410	-15
					chrX;118486435;1281;cw_distance=32	chrX	118486435	118486436	1281	118486400	118487400	1 Active Promoter	length=1000	NM_1152;SLC25A5	W	118486390	45
					chr4;122837575;545;cw_distance=25	chr4	122837575	122837576	545	122836800	122837600	1 Active Promoter	length=800	NM_1154;ANXA5	C	122837597	22
					chr10;74843807;588;cw_distance=34	chr10	74843807	74843808	588	74843200	74844400	1 Active Promoter	length=1200	NM_1156;ANXA7	C	74843847	40
					chr10;81955376;1520;cw_distance=18	chr10	81955376	81955377	1520	81954600	81955600	1 Active Promoter	length=1000	NM_1157;ANXA11	C	81955308	-68
					chr1;226394692;171;cw_distance=44	chr1	226394692	226394693	171	226393400	226395200	1 Active Promoter	length=1800	NM_1159390;GUK1	W	226394551	141
					chr22;19699223;661;cw_distance=44	chr22	19699223	19699224	661	19697400	19699600	15 Repetitive/CNV	length=2200	NM_1159554;P2RX6	W	19699441	-218
					chr6;86409550;155;cw_distance=57	chr6	86409550	86409551	155	86407400	86409800	1 Active Promoter	length=2400	NM_1159673;SYNCRIP	C	86409359	-191
					chr6;86409301;279;cw_distance=56	chr6	86409301	86409302	279	86407400	86409800	1 Active Promoter	length=2400	NM_1159674;SYNCRIP	C	86409327	26
					chr12;112280359;10;cw_distance=62	chr12	112280359	112280360	10	112280000	112280600	1 Active Promoter	length=600	NM_1159727;PLBD2	W	112280753	-394
					chr11;116148899;440;cw_distance=51	chr11	116148899	116148900	440	116148200	116149200	1 Active Promoter	length=1000	NM_1159736;BUD13	C	116148924	25
					chr5;96544753;751;cw_distance=73	chr5	96544753	96544754	751	96543600	96545800	1 Active Promoter	length=2200	NM_1159749;RIOK2	C	96544761	8
					chr7;16652336;1775;cw_distance=34	chr7	16652336	16652337	1775	16650800	16653400	1 Active Promoter	length=2600	NM_1159767;BZW2	W	16652283	53
					chr19;4294061;343;cw_distance=56	chr19	4294061	4294062	343	4294000	4294600	1 Active Promoter	length=600	NM_1159846;MPND	W	4294523	-462
					chrX;153292895;265;cw_distance=50	chrX	153292895	153292896	265	153292400	153293600	1 Active Promoter	length=1200	NM_116;TAZ	W	153293070	-175
					chr6;24775171;141;cw_distance=47	chr6	24775171	24775172	141	24774400	24777400	1 Active Promoter	length=3000	NM_1160094;ACOT13	W	24775241	-70
					chr15;81471502;970;cw_distance=24	chr15	81471502	81471503	970	81470800	81471800	1 Active Promoter	length=1000	NM_1160113;C15orf40	C	81471397	-105
					chr10;3817399;607;cw_distance=45	chr10	3817399	3817400	607	3816600	3817400	1 Active Promoter	length=800	NM_1160124;KLF6	C	3817473	74
					chr10;3817736;719;cw_distance=38	chr10	3817736	3817737	719	3817400	3817800	6 Weak Enhancer	length=400	NM_1160124;KLF6	C	3817473	-263
					chr8;18111910;507;cw_distance=19	chr8	18111910	18111911	507	18111800	18112400	1 Active Promoter	length=600	NM_1160170;NAT1	W	18111897	13
					chr7;95789325;281;cw_distance=23	chr7	95789325	95789326	281	95788600	95789600	1 Active Promoter	length=1000	NM_1160210;SLC25A13	C	95789395	70
					chr8;42870899;359;cw_distance=48	chr8	42870899	42870900	359	42869800	42871000	1 Active Promoter	length=1200	NM_1160223;RNF170	C	42871023	124
					chr15;42743151;304;cw_distance=76	chr15	42743151	42743152	304	42741800	42743200	1 Active Promoter	length=1400	NM_1160227;SPG11	C	42743168	17
					chr12;105276420;344;cw_distance=79	chr12	105276420	105276421	344	105276400	105277800	4 Strong Enhancer	length=1400	NM_1160708;POLR3B	W	105275989	431
					chr12;105275986;240;cw_distance=34	chr12	105275986	105275987	240	105275200	105276400	1 Active Promoter	length=1200	NM_1160708;POLR3B	W	105275989	-3
					chr9;34319613;273;cw_distance=68	chr9	34319613	34319614	273	34319600	34320800	1 Active Promoter	length=1200	NM_1161;NUDT2	W	34319503	110
					chr7;102502829;705;cw_distance=16	chr7	102502829	102502830	705	102502000	102503400	1 Active Promoter	length=1400	NM_1161009;ARMC10	W	102502563	266
					chr19;17723314;776;cw_distance=33	chr19	17723314	17723315	776	17723000	17723600	1 Active Promoter	length=600	NM_1161359;FCHO1	W	17723285	29
					chr15;71713028;329;cw_distance=67	chr15	71713028	71713029	329	71713000	71713400	4 Strong Enhancer	length=400	NM_1161363;NPTN	C	71712806	-222
					chr15;71712641;97;cw_distance=34	chr15	71712641	71712642	97	71712400	71712800	2 Weak Promoter	length=400	NM_1161363;NPTN	C	71712806	165
					chr13;78953394;277;cw_distance=43	chr13	78953394	78953395	277	78953000	78954400	1 Active Promoter	length=1400	NM_1161407;NDFIP2	W	78953259	135
					chr13;78953563;526;cw_distance=54	chr13	78953563	78953564	526	78953000	78954400	1 Active Promoter	length=1400	NM_1161407;NDFIP2	W	78953259	304
					chr19;57930063;180;cw_distance=22	chr19	57930063	57930064	180	57929000	57930200	1 Active Promoter	length=1200	NM_1161501;ZNF611	C	57930109	46
					chr3;172661310;17;cw_distance=41	chr3	172661310	172661311	17	172660000	172662000	1 Active Promoter	length=2000	NM_1161560;TNIK	C	172660891	-419
					chr22;36928038;79;cw_distance=47	chr22	36928038	36928039	79	36928000	36929200	1 Active Promoter	length=1200	NM_1161572;MAFF	W	36927884	154
					chr14;54291515;24;cw_distance=46	chr14	54291515	54291516	24	54290600	54293600	4 Strong Enhancer	length=3000	NM_1161577;SAMD4A	W	54291255	260
					chr19;54188663;362;cw_distance=52	chr19	54188663	54188664	362	54187600	54189800	1 Active Promoter	length=2200	NM_1161587;GYS1	C	54188422	-241
					chr19;54188338;380;cw_distance=20	chr19	54188338	54188339	380	54187600	54189800	1 Active Promoter	length=2200	NM_1161587;GYS1	C	54188422	84
					chr19;5742342;1657;cw_distance=26	chr19	5742342	5742343	1657	5741600	5742600	1 Active Promoter	length=1000	NM_1161619;DUS3L	C	5742249	-93
					chr19;5742411;445;cw_distance=42	chr19	5742411	5742412	445	5741600	5742600	1 Active Promoter	length=1000	NM_1161619;DUS3L	C	5742249	-162
					chr1;32941309;210;cw_distance=8	chr1	32941309	32941310	210	32941000	32941400	1 Active Promoter	length=400	NM_1161708;SYNC	C	32940948	-361
					chr2;201437617;968;cw_distance=47	chr2	201437617	201437618	968	201435200	201437800	1 Active Promoter	length=2600	NM_1162407;CLK1	C	201437529	-88
					chr9;134809808;313;cw_distance=44	chr9	134809808	134809809	313	134808800	134810600	1 Active Promoter	length=1800	NM_1162426;TSC1	C	134809841	33
					chr3;33815288;89;cw_distance=30	chr3	33815288	33815289	89	33814200	33816600	1 Active Promoter	length=2400	NM_1162429;PDCD6IP	W	33815069	219
					chr3;33815353;89;cw_distance=31	chr3	33815353	33815354	89	33814200	33816600	1 Active Promoter	length=2400	NM_1162429;PDCD6IP	W	33815069	284
					chr3;12813159;592;cw_distance=10	chr3	12813159	12813160	592	12813000	12813600	1 Active Promoter	length=600	NM_1162499;CAND2	W	12813170	-11
					chr3;12813587;15;cw_distance=43	chr3	12813587	12813588	15	12813000	12813600	1 Active Promoter	length=600	NM_1162499;CAND2	W	12813170	417
					chr20;48203606;194;cw_distance=53	chr20	48203606	48203607	194	48203600	48203800	6 Weak Enhancer	length=200	NM_1162505;TMEM189	C	48203742	136
					chr6;71192412;7;cw_distance=49	chr6	71192412	71192413	7	71182800	71193600	10 Txn Elongation	length=10800	NM_1162529;FAM135A	W	71192862	-450
					chr17;50401019;450;cw_distance=9	chr17	50401019	50401020	450	50399400	50402200	1 Active Promoter	length=2800	NM_1162861;COX11	C	50401063	44
					chr6;37333916;97;cw_distance=32	chr6	37333916	37333917	97	37332800	37334200	1 Active Promoter	length=1400	NM_1162900;TMEM217	C	37333909	-7
					chr1;74971402;329;cw_distance=48	chr1	74971402	74971403	329	74971000	74972200	1 Active Promoter	length=1200	NM_1162916;TYW3	W	74971423	-21
					chr20;21054712;660;cw_distance=36	chr20	21054712	21054713	660	21054400	21054800	6 Weak Enhancer	length=400	NM_1163022;PLK1S1	W	21054623	89
					chr7;13997783;353;cw_distance=1	chr7	13997783	13997784	353	13993600	13998400	1 Active Promoter	length=4800	NM_1163148;ETV1	C	13997575	-208
					chr7;13997407;315;cw_distance=35	chr7	13997407	13997408	315	13993600	13998400	1 Active Promoter	length=4800	NM_1163149;ETV1	C	13997390	-17
					chrX;135406653;71;cw_distance=13	chrX	135406653	135406654	71	135406000	135408000	1 Active Promoter	length=2000	NM_1163280;HTATSF1	W	135406903	-250
					chr22;27994314;408;cw_distance=16	chr22	27994314	27994315	408	27993400	27995200	1 Active Promoter	length=1800	NM_1163285;EWSR1	W	27993997	317
					chr6;28475620;1290;cw_distance=27	chr6	28475620	28475621	1290	28474400	28476000	1 Active Promoter	length=1600	NM_1163391;ZSCAN12	C	28475523	-97
					chr4;107456770;601;cw_distance=66	chr4	107456770	107456771	601	107454200	107458400	1 Active Promoter	length=4200	NM_1163435;TBCK	C	107456872	102
					chrX;133952776;29;cw_distance=78	chrX	133952776	133952777	29	133952600	133953200	1 Active Promoter	length=600	NM_1163438;CXorf69	W	133952633	143
					chr7;148825783;257;cw_distance=16	chr7	148825783	148825784	257	148825200	148825800	1 Active Promoter	length=600	NM_1163474;ZNF746	C	148825831	48
					chr14;23653476;143;cw_distance=35	chr14	23653476	23653477	143	23652400	23655000	1 Active Promoter	length=2600	NM_1163484;DCAF11	W	23653745	-269
					chr2;96354993;319;cw_distance=11	chr2	96354993	96354994	319	96354600	96355400	1 Active Promoter	length=800	NM_1163523;ITPRIPL1	W	96354795	198
					chr17;33043533;317;cw_distance=64	chr17	33043533	33043534	317	33042600	33043600	1 Active Promoter	length=1000	NM_1163544;SYNRG	C	33043599	66
					chr7;73709725;577;cw_distance=23	chr7	73709725	73709726	577	73708800	73711400	1 Active Promoter	length=2600	NM_1163636;GTF2I	W	73709965	-240
					chr9;114135684;641;cw_distance=25	chr9	114135684	114135685	641	114132800	114135800	1 Active Promoter	length=3000	NM_1163788;ROD1	C	114135765	81
					chr9;114136094;342;cw_distance=63	chr9	114136094	114136095	342	114136000	114137400	1 Active Promoter	length=1400	NM_1163788;ROD1	C	114135765	-329
					chr14;50481061;127;cw_distance=20	chr14	50481061	50481062	127	50480000	50481400	1 Active Promoter	length=1400	NM_1163940;PYGL	C	50480998	-63
					chr3;170347938;217;cw_distance=43	chr3	170347938	170347939	217	170345000	170348200	1 Active Promoter	length=3200	NM_1164000;MECOM	C	170348216	278
					chr20;54420910;1478;cw_distance=6	chr20	54420910	54420911	1478	54420600	54423000	1 Active Promoter	length=2400	NM_1164114;CASS4	W	54420720	190
					chr11;67984796;10;cw_distance=50	chr11	67984796	67984797	10	67984600	67984800	6 Weak Enhancer	length=200	NM_1164160;PPP6R3	W	67984761	35
					chr10;97505500;15;cw_distance=67	chr10	97505500	97505501	15	97505200	97506400	6 Weak Enhancer	length=1200	NM_1164178;ENTPD1	W	97505398	102
					chr19;4818667;230;cw_distance=57	chr19	4818667	4818668	230	4818000	4819200	1 Active Promoter	length=1200	NM_1164189;PLIN3	C	4818780	113
					chr13;46025153;559;cw_distance=31	chr13	46025153	46025154	559	46024400	46025200	2 Weak Promoter	length=800	NM_1164211;LRCH1	W	46025296	-143
					chr8;38208987;311;cw_distance=50	chr8	38208987	38208988	311	38207400	38209600	1 Active Promoter	length=2200	NM_1164232;DDHD2	W	38208627	360
					chr8;38208029;115;cw_distance=38	chr8	38208029	38208030	115	38207400	38209600	1 Active Promoter	length=2200	NM_1164234;DDHD2	W	38208165	-136
					chr1;184611469;280;cw_distance=4	chr1	184611469	184611470	280	184609400	184612600	1 Active Promoter	length=3200	NM_1164245;C1orf27	W	184611512	-43
					chr19;12266626;511;cw_distance=79	chr19	12266626	12266627	511	12265800	12267000	1 Active Promoter	length=1200	NM_1164276;ZNF44	C	12266714	88
					chr11;118406359;495;cw_distance=16	chr11	118406359	118406360	495	118406000	118406800	1 Active Promoter	length=800	NM_1164277;SLC37A4	C	118406826	467
					chr6;112034178;263;cw_distance=26	chr6	112034178	112034179	263	112033000	112034600	1 Active Promoter	length=1600	NM_1164281;TRAF3IP2	C	112034167	-11
					chr6;112033795;283;cw_distance=37	chr6	112033795	112033796	283	112033000	112034600	1 Active Promoter	length=1600	NM_1164281;TRAF3IP2	C	112034167	372
					chr2;97142882;400;cw_distance=41	chr2	97142882	97142883	400	97142000	97143600	1 Active Promoter	length=1600	NM_1164315;ANKRD36	W	97142959	-77
					chr2;97142518;260;cw_distance=50	chr2	97142518	97142519	260	97142000	97143600	1 Active Promoter	length=1600	NM_1164315;ANKRD36	W	97142959	-441
					chr5;137542236;379;cw_distance=61	chr5	137542236	137542237	379	137541000	137543600	1 Active Promoter	length=2600	NM_1164326;BRD8	C	137542257	21
					chr5;130999167;553;cw_distance=14	chr5	130999167	130999168	553	130997000	131000000	1 Active Promoter	length=3000	NM_1164386;RAPGEF6	C	130998828	-339
					chr5;130998826;321;cw_distance=25	chr5	130998826	130998827	321	130997000	131000000	1 Active Promoter	length=3000	NM_1164386;RAPGEF6	C	130998828	2
					chr5;130999017;447;cw_distance=36	chr5	130999017	130999018	447	130997000	131000000	1 Active Promoter	length=3000	NM_1164386;RAPGEF6	C	130998828	-189
					chr5;130999316;76;cw_distance=53	chr5	130999316	130999317	76	130997000	131000000	1 Active Promoter	length=3000	NM_1164386;RAPGEF6	C	130998828	-488
					chr1;93317251;1320;cw_distance=28	chr1	93317251	93317252	1320	93316400	93318800	1 Active Promoter	length=2400	NM_1164391;MTF2	W	93317379	-128
					chr1;93317424;240;cw_distance=62	chr1	93317424	93317425	240	93316400	93318800	1 Active Promoter	length=2400	NM_1164391;MTF2	W	93317379	45
					chr5;10617304;309;cw_distance=12	chr5	10617304	10617305	309	10616600	10617400	2 Weak Promoter	length=800	NM_1164440;ANKRD33B	W	10617434	-130
					chr5;74568462;524;cw_distance=20	chr5	74568462	74568463	524	74568400	74568600	2 Weak Promoter	length=200	NM_1164443;ANKRD31	C	74568459	-3
					chr5;74568640;429;cw_distance=0	chr5	74568640	74568641	429	74568600	74569000	1 Active Promoter	length=400	NM_1164443;ANKRD31	C	74568459	-181
					chr8;7101413;16;cw_distance=16	chr8	7101413	7101414	16	7100200	7147600	12 Repressed	length=47400	NM_1164452;FAM90A14	W	7101835	-422
					chr8;7139849;14;cw_distance=16	chr8	7139849	7139850	14	7100200	7147600	12 Repressed	length=47400	NM_1164453;FAM90A20	W	7139945	-96
					chr8;7131825;15;cw_distance=27	chr8	7131825	7131826	15	7100200	7147600	12 Repressed	length=47400	NM_1164455;FAM90A5	W	7132323	-498
					chr7;149631049;34;cw_distance=39	chr7	149631049	149631050	34	149630800	149631400	4 Strong Enhancer	length=600	NM_1164459;ACTR3C	C	149631002	-47
					chr7;149630790;13;cw_distance=14	chr7	149630790	149630791	13	149630200	149630800	5 Strong Enhancer	length=600	NM_1164459;ACTR3C	C	149631002	212
					chr7;149631371;33;cw_distance=14	chr7	149631371	149631372	33	149630800	149631400	4 Strong Enhancer	length=600	NM_1164459;ACTR3C	C	149631002	-369
					chr5;114989961;624;cw_distance=64	chr5	114989961	114989962	624	114988600	114990600	1 Active Promoter	length=2000	NM_1164468;TMED7-TICAM2	C	114989775	-186
					chr22;30215901;73;cw_distance=51	chr22	30215901	30215902	73	30214800	30217200	1 Active Promoter	length=2400	NM_1164502;EIF4ENIF1	C	30215874	-27
					chr20;30409435;498;cw_distance=6	chr20	30409435	30409436	498	30409200	30411200	1 Active Promoter	length=2000	NM_1164603;ASXL1	W	30409807	-372
					chr19;40337836;333;cw_distance=35	chr19	40337836	40337837	333	40336400	40338400	1 Active Promoter	length=2000	NM_1164605;FXYD5	W	40337684	152
					chr8;62789813;448;cw_distance=65	chr8	62789813	62789814	448	62788800	62790000	1 Active Promoter	length=1200	NM_1164754;ASPH	C	62789753	-60
					chr8;62789626;330;cw_distance=58	chr8	62789626	62789627	330	62788800	62790000	1 Active Promoter	length=1200	NM_1164754;ASPH	C	62789753	127
					chr19;54006094;484;cw_distance=66	chr19	54006094	54006095	484	54005200	54007400	1 Active Promoter	length=2200	NM_1164773;BCAT2	C	54006132	38
					chr19;54006228;416;cw_distance=60	chr19	54006228	54006229	416	54005200	54007400	1 Active Promoter	length=2200	NM_1164773;BCAT2	C	54006132	-96
					chrX;135790549;1966;cw_distance=33	chrX	135790549	135790550	1966	135788600	135791400	1 Active Promoter	length=2800	NM_1164803;RBMX	C	135790605	56
					chrX;135790735;106;cw_distance=56	chrX	135790735	135790736	106	135788600	135791400	1 Active Promoter	length=2800	NM_1164803;RBMX	C	135790605	-130
					chr14;22610672;223;cw_distance=72	chr14	22610672	22610673	223	22610000	22610800	1 Active Promoter	length=800	NM_1164816;ACIN1	C	22610619	-53
					chr2;171999095;754;cw_distance=64	chr2	171999095	171999096	754	171997600	172000200	1 Active Promoter	length=2600	NM_1164821;DCAF17	W	171999006	89
					chr2;171998968;270;cw_distance=16	chr2	171998968	171998969	270	171997600	172000200	1 Active Promoter	length=2600	NM_1164821;DCAF17	W	171999006	-38
					chr1;35097244;17;cw_distance=20	chr1	35097244	35097245	17	35096800	35098000	1 Active Promoter	length=1200	NM_1164824;C1orf212	C	35097233	-11
					chr1;35097939;804;cw_distance=8	chr1	35097939	35097940	804	35096800	35098000	1 Active Promoter	length=1200	NM_1164825;C1orf212	C	35097925	-14
					chr11;9293012;312;cw_distance=41	chr11	9293012	9293013	312	9293000	9293400	4 Strong Enhancer	length=400	NM_1165030;TMEM41B	C	9292891	-121
					chr11;9292712;199;cw_distance=3	chr11	9292712	9292713	199	9291200	9292800	1 Active Promoter	length=1600	NM_1165030;TMEM41B	C	9292891	179
					chr2;242274882;336;cw_distance=66	chr2	242274882	242274883	336	242273800	242276800	1 Active Promoter	length=3000	NM_1165031;DTYMK	C	242275056	174
					chr2;242275179;136;cw_distance=44	chr2	242275179	242275180	136	242273800	242276800	1 Active Promoter	length=3000	NM_1165031;DTYMK	C	242275056	-123
					chr6;14033155;405;cw_distance=27	chr6	14033155	14033156	405	14031600	14033600	4 Strong Enhancer	length=2000	NM_1165032;RNF182	W	14033076	79
					chr6;14032414;402;cw_distance=68	chr6	14032414	14032415	402	14031600	14033600	4 Strong Enhancer	length=2000	NM_1165034;RNF182	W	14032655	-241
					chr6;14032490;344;cw_distance=50	chr6	14032490	14032491	344	14031600	14033600	4 Strong Enhancer	length=2000	NM_1165034;RNF182	W	14032655	-165
					chr6;14032231;224;cw_distance=73	chr6	14032231	14032232	224	14031600	14033600	4 Strong Enhancer	length=2000	NM_1165034;RNF182	W	14032655	-424
					chr6;10831173;1142;cw_distance=40	chr6	10831173	10831174	1142	10830000	10831200	4 Strong Enhancer	length=1200	NM_1165258;TMEM14C	W	10831133	40
					chr6;10831349;699;cw_distance=54	chr6	10831349	10831350	699	10831200	10831800	1 Active Promoter	length=600	NM_1165258;TMEM14C	W	10831133	216
					chr12;132268166;95;cw_distance=55	chr12	132268166	132268167	95	132268000	132268800	1 Active Promoter	length=800	NM_1165887;ZNF268	W	132268067	99
					chr3;49482718;260;cw_distance=78	chr3	49482718	49482719	260	49482600	49482800	2 Weak Promoter	length=200	NM_1165928;DAG1	W	49482568	150
					chr2;10179875;636;cw_distance=51	chr2	10179875	10179876	636	10177800	10181200	1 Active Promoter	length=3400	NM_1165931;RRM2	W	10180145	-270
					chr17;35047137;80;cw_distance=35	chr17	35047137	35047138	80	35046800	35047400	1 Active Promoter	length=600	NM_1165937;STARD3	W	35046858	279
					chr17;35046831;266;cw_distance=52	chr17	35046831	35046832	266	35046800	35047400	1 Active Promoter	length=600	NM_1165937;STARD3	W	35046858	-27
					chr17;12862384;404;cw_distance=6	chr17	12862384	12862385	404	12862200	12862400	6 Weak Enhancer	length=200	NM_1165962;ELAC2	C	12862106	-278
					chr17;54652783;491;cw_distance=31	chr17	54652783	54652784	491	54652200	54654000	1 Active Promoter	length=1800	NM_1165993;GDPD1	W	54652609	174
					chr11;101723050;343;cw_distance=23	chr11	101723050	101723051	343	101721600	101724600	1 Active Promoter	length=3000	NM_1166;BIRC2	W	101723175	-125
					chr11;101723265;340;cw_distance=77	chr11	101723265	101723266	340	101721600	101724600	1 Active Promoter	length=3000	NM_1166;BIRC2	W	101723175	90
					chr6;4080507;17;cw_distance=25	chr6	4080507	4080508	17	4079600	4080800	1 Active Promoter	length=1200	NM_1166010;ECI2	C	4080701	194
					chr13;20648816;1031;cw_distance=47	chr13	20648816	20648817	1031	20647000	20649800	1 Active Promoter	length=2800	NM_1166017;SKA3	C	20648741	-75
					chr13;20649042;27;cw_distance=72	chr13	20649042	20649043	27	20647000	20649800	1 Active Promoter	length=2800	NM_1166017;SKA3	C	20648741	-301
					chr19;50619109;330;cw_distance=63	chr19	50619109	50619110	330	50618400	50620200	1 Active Promoter	length=1800	NM_1166049;ERCC1	C	50619017	-92
					chr19;50619494;36;cw_distance=50	chr19	50619494	50619495	36	50618400	50620200	1 Active Promoter	length=1800	NM_1166049;ERCC1	C	50619017	-477
					chr19;50619188;75;cw_distance=45	chr19	50619188	50619189	75	50618400	50620200	1 Active Promoter	length=1800	NM_1166049;ERCC1	C	50619017	-171
					chr4;40554350;16;cw_distance=49	chr4	40554350	40554351	16	40548000	40561200	12 Repressed	length=13200	NM_1166053;APBB2	C	40553966	-384
					chr1;24024614;634;cw_distance=15	chr1	24024614	24024615	634	24024000	24025000	1 Active Promoter	length=1000	NM_1166059;HMGCL	C	24024536	-78
					chr4;149583305;331;cw_distance=5	chr4	149583305	149583306	331	149582400	149583400	2 Weak Promoter	length=1000	NM_1166104;NR3C2	C	149583122	-183
					chr19;7506461;29;cw_distance=59	chr19	7506461	7506462	29	7506200	7506800	1 Active Promoter	length=600	NM_1166114;PNPLA6	W	7506588	-127
					chr7;127771146;612;cw_distance=70	chr7	127771146	127771147	612	127770400	127771200	1 Active Promoter	length=800	NM_1166135;RBM28	C	127771198	52
					chr4;17633057;136;cw_distance=36	chr4	17633057	17633058	136	17631800	17634000	1 Active Promoter	length=2200	NM_1166139;LCORL	C	17632581	-476
					chr1;159438777;540;cw_distance=31	chr1	159438777	159438778	540	159438600	159439600	1 Active Promoter	length=1000	NM_1166159;NDUFS2	W	159438560	217
					chr1;159438645;94;cw_distance=20	chr1	159438645	159438646	94	159438600	159439600	1 Active Promoter	length=1000	NM_1166159;NDUFS2	W	159438560	85
					chr1;159438517;211;cw_distance=28	chr1	159438517	159438518	211	159435000	159438600	4 Strong Enhancer	length=3600	NM_1166159;NDUFS2	W	159438560	-43
					chrX;128867821;84;cw_distance=69	chrX	128867821	128867822	84	128867200	128868800	1 Active Promoter	length=1600	NM_1166221;UTP14A	W	128867777	44
					chr5;122786977;105;cw_distance=4	chr5	122786977	122786978	105	122786200	122788000	1 Active Promoter	length=1800	NM_1166226;CEP120	C	122787185	208
					chr13;26922778;227;cw_distance=13	chr13	26922778	26922779	227	26921600	26923800	1 Active Promoter	length=2200	NM_1166263;MTIF3	C	26922739	-39
					chr13;26922669;20;cw_distance=49	chr13	26922669	26922670	20	26921600	26923800	1 Active Promoter	length=2200	NM_1166263;MTIF3	C	26922739	70
					chr14;22496144;1130;cw_distance=20	chr14	22496144	22496145	1130	22495200	22496200	1 Active Promoter	length=1000	NM_1166269;HAUS4	C	22496191	47
					chr2;68855586;224;cw_distance=61	chr2	68855586	68855587	224	68855000	68856200	1 Active Promoter	length=1200	NM_1166276;ARHGAP25	W	68855436	150
					chr12;55014214;554;cw_distance=25	chr12	55014214	55014215	554	55013800	55014600	1 Active Promoter	length=800	NM_1166279;PAN2	C	55014104	-110
					chr1;45081549;17;cw_distance=56	chr1	45081549	45081550	17	45081400	45081600	1 Active Promoter	length=200	NM_1166292;PTCH2	C	45081203	-346
					chr1;45080809;14;cw_distance=63	chr1	45080809	45080810	14	45080800	45081400	2 Weak Promoter	length=600	NM_1166292;PTCH2	C	45081203	394
					chr7;102077838;8;cw_distance=74	chr7	102077838	102077839	8	102074200	102078200	11 Weak Txn	length=4000	NM_1166339;SPDYE2L	W	102078007	-169
					chr12;55909752;159;cw_distance=33	chr12	55909752	55909753	159	55909000	55911600	4 Strong Enhancer	length=2600	NM_1166356;SHMT2	W	55909622	130
					chr3;186454529;955;cw_distance=41	chr3	186454529	186454530	955	186454000	186454600	1 Active Promoter	length=600	NM_1166415;EHHADH	C	186454580	51
					chr3;186454677;70;cw_distance=31	chr3	186454677	186454678	70	186454600	186455000	2 Weak Promoter	length=400	NM_1166415;EHHADH	C	186454580	-97
					chrX;153687080;707;cw_distance=34	chrX	153687080	153687081	707	153682800	153687400	1 Active Promoter	length=4600	NM_1166460;MPP1	C	153686996	-84
					chrX;153687234;212;cw_distance=62	chrX	153687234	153687235	212	153682800	153687400	1 Active Promoter	length=4600	NM_1166460;MPP1	C	153686996	-238
					chrX;153686908;329;cw_distance=65	chrX	153686908	153686909	329	153682800	153687400	1 Active Promoter	length=4600	NM_1166460;MPP1	C	153686996	88
					chr6;50025542;178;cw_distance=47	chr6	50025542	50025543	178	50024800	50026200	1 Active Promoter	length=1400	NM_1166478;DEFB133	C	50025116	-426
					chr6;50025294;12;cw_distance=54	chr6	50025294	50025295	12	50024800	50026200	1 Active Promoter	length=1400	NM_1166478;DEFB133	C	50025116	-178
					chr1;113300346;558;cw_distance=21	chr1	113300346	113300347	558	113299000	113300600	1 Active Promoter	length=1600	NM_1166496;SLC16A1	C	113300208	-138
					chr1;113300201;39;cw_distance=29	chr1	113300201	113300202	39	113299000	113300600	1 Active Promoter	length=1600	NM_1166496;SLC16A1	C	113300208	7
					chr1;113300041;43;cw_distance=12	chr1	113300041	113300042	43	113299000	113300600	1 Active Promoter	length=1600	NM_1166496;SLC16A1	C	113300208	167
					chrX;148394865;322;cw_distance=26	chrX	148394865	148394866	322	148394800	148395000	2 Weak Promoter	length=200	NM_1166550;IDS	C	148394789	-76
					chrX;148394740;352;cw_distance=22	chrX	148394740	148394741	352	148394400	148394800	1 Active Promoter	length=400	NM_1166550;IDS	C	148394789	49
					chr1;45225062;1057;cw_distance=29	chr1	45225062	45225063	1057	45225000	45226200	4 Strong Enhancer	length=1200	NM_1166588;EIF2B3	C	45224948	-114
					chr1;45224906;138;cw_distance=3	chr1	45224906	45224907	138	45224400	45225000	1 Active Promoter	length=600	NM_1166588;EIF2B3	C	45224948	42
					chr4;88075190;253;cw_distance=29	chr4	88075190	88075191	253	88075000	88075200	6 Weak Enhancer	length=200	NM_1166693;AFF1	W	88075177	13
					chr9;26882341;330;cw_distance=76	chr9	26882341	26882342	330	26878600	26883600	1 Active Promoter	length=5000	NM_1167575;C9orf82	C	26882826	485
					chr9;26882754;314;cw_distance=68	chr9	26882754	26882755	314	26878600	26883600	1 Active Promoter	length=5000	NM_1167575;C9orf82	C	26882826	72
					chr3;49952532;138;cw_distance=31	chr3	49952532	49952533	138	49952400	49953400	1 Active Promoter	length=1000	NM_1167582;RBM6	W	49952480	52
					chr5;34043670;224;cw_distance=22	chr5	34043670	34043671	224	34043200	34044600	1 Active Promoter	length=1400	NM_1167595;AMACR	C	34043977	307
					chr5;34043931;646;cw_distance=10	chr5	34043931	34043932	646	34043200	34044600	1 Active Promoter	length=1400	NM_1167595;AMACR	C	34043977	46
					chr5;34044105;466;cw_distance=31	chr5	34044105	34044106	466	34043200	34044600	1 Active Promoter	length=1400	NM_1167595;AMACR	C	34043977	-128
					chr12;119038957;211;cw_distance=3	chr12	119038957	119038958	211	119038800	119040200	1 Active Promoter	length=1400	NM_1167606;RAB35	C	119039026	69
					chr5;150612514;13;cw_distance=46	chr5	150612514	150612515	13	150612400	150612600	2 Weak Promoter	length=200	NM_1167607;GM2A	W	150612805	-291
					chr12;63849472;499;cw_distance=40	chr12	63849472	63849473	499	63849000	63851000	1 Active Promoter	length=2000	NM_1167614;LEMD3	W	63849617	-145
					chr6;30990061;121;cw_distance=30	chr6	30990061	30990062	121	30990000	30992000	4 Strong Enhancer	length=2000	NM_1167734;VARS2	W	30990086	-25
					chr1;93418538;733;cw_distance=19	chr1	93418538	93418539	733	93415400	93418600	1 Active Promoter	length=3200	NM_1167830;TMED5	C	93418834	296
					chr19;46637637;378;cw_distance=19	chr19	46637637	46637638	378	46636800	46637800	1 Active Promoter	length=1000	NM_1167869;ATP5SL	C	46637683	46
					chr15;41906381;514;cw_distance=37	chr15	41906381	41906382	514	41906000	41907800	1 Active Promoter	length=1800	NM_1167941;WDR76	W	41906403	-22
					chr19;55072922;60;cw_distance=2	chr19	55072922	55072923	60	55071000	55073200	1 Active Promoter	length=2200	NM_1168222;TBC1D17	W	55072493	429
					chr18;46659498;85;cw_distance=12	chr18	46659498	46659499	85	46659400	46659600	2 Weak Promoter	length=200	NM_1168335;ME2	W	46659429	69
					chr18;46659319;208;cw_distance=27	chr18	46659319	46659320	208	46658800	46659400	1 Active Promoter	length=600	NM_1168335;ME2	W	46659429	-110
					chr7;72360791;287;cw_distance=68	chr7	72360791	72360792	287	72360200	72360800	1 Active Promoter	length=600	NM_1168347;NSUN5	C	72360800	9
					chr6;43129723;164;cw_distance=52	chr6	43129723	43129724	164	43129000	43129800	1 Active Promoter	length=800	NM_1168370;CUL7	C	43129661	-62
					chr6;88239346;255;cw_distance=40	chr6	88239346	88239347	255	88238800	88240400	1 Active Promoter	length=1600	NM_1168398;SLC35A1	W	88239361	-15
					chrX;101741094;48;cw_distance=48	chrX	101741094	101741095	48	101740200	101741800	1 Active Promoter	length=1600	NM_1168478;ARMCX5	W	101741081	13
					chr1;54076771;448;cw_distance=24	chr1	54076771	54076772	448	54075600	54077000	1 Active Promoter	length=1400	NM_1168551;TMEM48	C	54076813	42
					chr1;54076331;13;cw_distance=29	chr1	54076331	54076332	13	54075600	54077000	1 Active Promoter	length=1400	NM_1168551;TMEM48	C	54076813	482
					chr11;86426729;1139;cw_distance=58	chr11	86426729	86426730	1139	86426400	86428400	1 Active Promoter	length=2000	NM_1168724;TMEM135	W	86426533	196
					chr11;86426432;206;cw_distance=20	chr11	86426432	86426433	206	86426400	86428400	1 Active Promoter	length=2000	NM_1168724;TMEM135	W	86426533	-101
					chr16;25135350;6;cw_distance=73	chr16	25135350	25135351	6	25133000	25135400	7 Weak Enhancer	length=2400	NM_1169;AQP8	W	25135785	-435
					chr10;45542639;401;cw_distance=77	chr10	45542639	45542640	401	45542400	45543200	1 Active Promoter	length=800	NM_1169106;FAM21C	W	45542653	-14
					chr4;26471158;237;cw_distance=43	chr4	26471158	26471159	237	26471000	26471400	1 Active Promoter	length=400	NM_1169117;STIM2	W	26471410	-252
					chr10;62208243;1502;cw_distance=38	chr10	62208243	62208244	1502	62207600	62211000	1 Active Promoter	length=3400	NM_1170407;CDK1	W	62208217	26
					chr12;95318383;183;cw_distance=50	chr12	95318383	95318384	183	95316800	95318400	1 Active Promoter	length=1600	NM_1170464;CDK17	C	95318497	114
					chr16;31098946;3854;cw_distance=21	chr16	31098946	31098947	3854	31098200	31100400	1 Active Promoter	length=2200	NM_1170634;FUS	W	31098931	15
					chr16;31098846;932;cw_distance=67	chr16	31098846	31098847	932	31098200	31100400	1 Active Promoter	length=2200	NM_1170634;FUS	W	31098931	-85
					chr19;11327127;165;cw_distance=40	chr19	11327127	11327128	165	11327000	11327200	2 Weak Promoter	length=200	NM_1170635;LPPR2	W	11327061	66
					chr1;85946621;270;cw_distance=38	chr1	85946621	85946622	270	85945200	85947200	1 Active Promoter	length=2000	NM_1170670;ZNHIT6	C	85946704	83
					chr1;1540763;217;cw_distance=44	chr1	1540763	1540764	217	1540000	1541600	1 Active Promoter	length=1600	NM_1170686;MIB2	W	1540657	106
					chr6;7334958;672;cw_distance=24	chr6	7334958	7334959	672	7334000	7335800	1 Active Promoter	length=1800	NM_1170692;CAGE1	C	7334941	-17
					chr6;7334595;379;cw_distance=21	chr6	7334595	7334596	379	7334000	7335800	1 Active Promoter	length=1800	NM_1170692;CAGE1	C	7334941	346
					chrX;71317913;676;cw_distance=33	chrX	71317913	71317914	676	71317600	71318800	1 Active Promoter	length=1200	NM_1170747;PIN4	W	71318250	-337
					chr1;146824838;16;cw_distance=60	chr1	146824838	146824839	16	146824200	146825600	9 Txn Transition	length=1400	NM_1170755;NBPF15	W	146824811	27
					chr10;98581629;104;cw_distance=38	chr10	98581629	98581630	104	98581000	98581800	1 Active Promoter	length=800	NM_1170765;LCOR	W	98582006	-377
					chr2;27288740;676;cw_distance=2	chr2	27288740	27288741	676	27288000	27289600	1 Active Promoter	length=1600	NM_1170795;C2orf28	W	27288722	18
					chr8;82796241;656;cw_distance=6	chr8	82796241	82796242	656	82795200	82796800	1 Active Promoter	length=1600	NM_1170796;ZFAND1	C	82796094	-147
					chr8;82796083;72;cw_distance=68	chr8	82796083	82796084	72	82795200	82796800	1 Active Promoter	length=1600	NM_1170796;ZFAND1	C	82796094	11
					chr12;49081018;251;cw_distance=78	chr12	49081018	49081019	251	49080000	49083600	1 Active Promoter	length=3600	NM_1170803;LARP4	W	49080858	160
					chr2;130655641;440;cw_distance=0	chr2	130655641	130655642	440	130654000	130657000	1 Active Promoter	length=3000	NM_1171083;SMPD4	C	130655800	159
					chr3;185562214;218;cw_distance=53	chr3	185562214	185562215	218	185561400	185564400	1 Active Promoter	length=3000	NM_1171087;CLCN2	C	185562085	-129
					chr3;185562074;16;cw_distance=49	chr3	185562074	185562075	16	185561400	185564400	1 Active Promoter	length=3000	NM_1171087;CLCN2	C	185562085	11
					chr19;7600696;197;cw_distance=32	chr19	7600696	7600697	197	7599600	7601200	1 Active Promoter	length=1600	NM_1171155;C19orf79	W	7600670	26
					chr14;36711550;32;cw_distance=53	chr14	36711550	36711551	32	36710200	36712800	1 Active Promoter	length=2600	NM_1171170;SLC25A21	C	36711616	66
					chr1;172059670;43;cw_distance=50	chr1	172059670	172059671	43	172059400	172062400	1 Active Promoter	length=3000	NM_1171182;CENPL	C	172059893	223
					chr9;34168928;552;cw_distance=67	chr9	34168928	34168929	552	34167800	34170400	1 Active Promoter	length=2600	NM_1171201;UBAP1	W	34169002	-74
					chr9;34169043;216;cw_distance=0	chr9	34169043	34169044	216	34167800	34170400	1 Active Promoter	length=2600	NM_1171201;UBAP1	W	34169002	41
					chr17;39574862;952;cw_distance=69	chr17	39574862	39574863	952	39574400	39575400	1 Active Promoter	length=1000	NM_1171251;C17orf53	W	39574799	63
					chr2;47022520;264;cw_distance=73	chr2	47022520	47022521	264	47022000	47023400	1 Active Promoter	length=1400	NM_1171508;MCFD2	C	47022498	-22
					chr2;47022438;12;cw_distance=60	chr2	47022438	47022439	12	47022000	47023400	1 Active Promoter	length=1400	NM_1171508;MCFD2	C	47022498	60
					chr2;44442132;491;cw_distance=49	chr2	44442132	44442133	491	44441200	44443600	1 Active Promoter	length=2400	NM_1171606;PREPL	C	44442204	72
					chr2;144994147;1146;cw_distance=53	chr2	144994147	144994148	1146	144989800	144994400	1 Active Promoter	length=4600	NM_1171653;ZEB2	C	144994428	281
					chr10;126097481;1598;cw_distance=12	chr10	126097481	126097482	1598	126097400	126097600	6 Weak Enhancer	length=200	NM_1171814;OAT	C	126097535	54
					chr3;51509417;238;cw_distance=10	chr3	51509417	51509418	238	51509400	51509800	4 Strong Enhancer	length=400	NM_1171904;VPRBP	C	51509058	-359
					chr1;33110183;15;cw_distance=69	chr1	33110183	33110184	15	33109200	33110600	3 Poised Promoter	length=1400	NM_1171941;FNDC5	C	33110669	486
					chr18;75895738;290;cw_distance=9	chr18	75895738	75895739	290	75895400	75897400	1 Active Promoter	length=2000	NM_1171967;RBFA	W	75895333	405
					chr4;178600602;912;cw_distance=66	chr4	178600602	178600603	912	178599800	178601000	1 Active Promoter	length=1200	NM_1171988;AGA	C	178600651	49
					chr4;178600355;244;cw_distance=73	chr4	178600355	178600356	244	178599800	178601000	1 Active Promoter	length=1200	NM_1171988;AGA	C	178600651	296
					chr4;178600205;597;cw_distance=50	chr4	178600205	178600206	597	178599800	178601000	1 Active Promoter	length=1200	NM_1171988;AGA	C	178600651	446
					chr5;56241035;668;cw_distance=76	chr5	56241035	56241036	668	56239000	56241400	1 Active Promoter	length=2400	NM_1171990;C5orf35	W	56240843	192
					chr6;170705382;240;cw_distance=43	chr6	170705382	170705383	240	170703200	170706400	1 Active Promoter	length=3200	NM_1172085;TBP	W	170705345	37
					chr15;70197821;295;cw_distance=60	chr15	70197821	70197822	295	70196600	70198800	1 Active Promoter	length=2200	NM_1172111;SENP8	W	70197684	137
					chr15;70197697;183;cw_distance=33	chr15	70197697	70197698	183	70196600	70198800	1 Active Promoter	length=2200	NM_1172111;SENP8	W	70197684	13
					chr15;70198068;14;cw_distance=72	chr15	70198068	70198069	14	70196600	70198800	1 Active Promoter	length=2200	NM_1172111;SENP8	W	70197684	384
					chr10;27484175;398;cw_distance=9	chr10	27484175	27484176	398	27482000	27485400	1 Active Promoter	length=3400	NM_1172303;MASTL	W	27483758	417
					chr9;33254688;281;cw_distance=53	chr9	33254688	33254689	281	33253400	33254800	1 Active Promoter	length=1400	NM_1172415;BAG1	C	33254759	71
					chr16;30666959;575;cw_distance=36	chr16	30666959	30666960	575	30666800	30667000	1 Active Promoter	length=200	NM_1172432;PHKG2	W	30667120	-161
					chr2;135526331;377;cw_distance=70	chr2	135526331	135526332	377	135525800	135527400	1 Active Promoter	length=1600	NM_1172435;RAB3GAP1	W	135526304	27
					chr8;103320319;606;cw_distance=67	chr8	103320319	103320320	606	103319600	103322000	1 Active Promoter	length=2400	NM_1172477;RRM2B	C	103320235	-84
					chr8;103320884;12;cw_distance=19	chr8	103320884	103320885	12	103319600	103322000	1 Active Promoter	length=2400	NM_1172478;RRM2B	C	103320522	-362
					chr2;200030936;543;cw_distance=18	chr2	200030936	200030937	543	200026000	200034200	1 Active Promoter	length=8200	NM_1172509;SATB2	C	200031064	128
					chr3;38155152;856;cw_distance=12	chr3	38155152	38155153	856	38154600	38155800	1 Active Promoter	length=1200	NM_1172566;MYD88	W	38154972	180
					chr5;180220836;610;cw_distance=24	chr5	180220836	180220837	610	180219800	180222200	1 Active Promoter	length=2400	NM_1172638;ZFP62	C	180220892	56
					chr5;180220986;264;cw_distance=6	chr5	180220986	180220987	264	180219800	180222200	1 Active Promoter	length=2400	NM_1172638;ZFP62	C	180220892	-94
					chr5;180220396;396;cw_distance=43	chr5	180220396	180220397	396	180219800	180222200	1 Active Promoter	length=2400	NM_1172638;ZFP62	C	180220892	496
					chr4;2336366;74;cw_distance=48	chr4	2336366	2336367	74	2336000	2336800	1 Active Promoter	length=800	NM_1172659;ZFYVE28	C	2336402	36
					chr16;579241;643;cw_distance=3	chr16	579241	579242	643	578800	580000	1 Active Promoter	length=1200	NM_1172663;RAB40C	W	579357	-116
					chr2;96924764;56;cw_distance=63	chr2	96924764	96924765	56	96924400	96925400	4 Strong Enhancer	length=1000	NM_1172667;FAM178B	C	96924626	-138
					chr16;30992676;340;cw_distance=57	chr16	30992676	30992677	340	30991600	30994000	1 Active Promoter	length=2400	NM_1172668;ZNF668	C	30992324	-352
					chr19;20995321;749;cw_distance=10	chr19	20995321	20995322	749	20995200	20996400	1 Active Promoter	length=1200	NM_1172671;ZNF430	W	20995265	56
					chr19;58354244;543;cw_distance=29	chr19	58354244	58354245	543	58352800	58354800	1 Active Promoter	length=2000	NM_1172675;ZNF347	C	58354134	-110
					chr16;30477487;467;cw_distance=49	chr16	30477487	30477488	467	30476600	30477600	1 Active Promoter	length=1000	NM_1172679;ZNF764	C	30477143	-344
					chr16;30477351;24;cw_distance=12	chr16	30477351	30477352	24	30476600	30477600	1 Active Promoter	length=1000	NM_1172679;ZNF764	C	30477143	-208
					chr19;42962059;149;cw_distance=1	chr19	42962059	42962060	149	42961400	42962600	1 Active Promoter	length=1200	NM_1172689;ZNF573	C	42962070	11
					chr12;56462825;532;cw_distance=52	chr12	56462825	56462826	532	56462800	56463600	1 Active Promoter	length=800	NM_1172695;TSFM	W	56462794	31
					chr5;132194244;297;cw_distance=12	chr5	132194244	132194245	297	132193200	132194600	1 Active Promoter	length=1400	NM_1172700;SHROOM1	C	132194489	245
					chr5;132194338;393;cw_distance=21	chr5	132194338	132194339	393	132193200	132194600	1 Active Promoter	length=1400	NM_1172700;SHROOM1	C	132194489	151
					chr11;10785847;20;cw_distance=71	chr11	10785847	10785848	20	10785200	10788600	1 Active Promoter	length=3400	NM_1172705;EIF4G2	C	10786119	272
					chr2;174538331;227;cw_distance=28	chr2	174538331	174538332	227	174535200	174539000	1 Active Promoter	length=3800	NM_1172712;SP3	C	174538676	345
					chr2;174538463;455;cw_distance=74	chr2	174538463	174538464	455	174535200	174539000	1 Active Promoter	length=3800	NM_1172712;SP3	C	174538676	213
					chr2;174538854;301;cw_distance=25	chr2	174538854	174538855	301	174535200	174539000	1 Active Promoter	length=3800	NM_1172712;SP3	C	174538676	-178
					chr2;174538926;140;cw_distance=36	chr2	174538926	174538927	140	174535200	174539000	1 Active Promoter	length=3800	NM_1172712;SP3	C	174538676	-250
					chr3;37259746;1265;cw_distance=24	chr3	37259746	37259747	1265	37259200	37260800	1 Active Promoter	length=1600	NM_1172713;GOLGA4	W	37259685	61
					chr3;37259657;700;cw_distance=62	chr3	37259657	37259658	700	37259200	37260800	1 Active Promoter	length=1600	NM_1172713;GOLGA4	W	37259685	-28
					chr3;37260173;20;cw_distance=8	chr3	37260173	37260174	20	37259200	37260800	1 Active Promoter	length=1600	NM_1172713;GOLGA4	W	37259685	488
					chr20;36867757;115;cw_distance=14	chr20	36867757	36867758	115	36867600	36868000	1 Active Promoter	length=400	NM_1172735;PPP1R16B	W	36867761	-4
					chr19;37588288;346;cw_distance=12	chr19	37588288	37588289	346	37587800	37589200	1 Active Promoter	length=1400	NM_1172774;DPY19L3	W	37588494	-206
					chr19;2792544;769;cw_distance=68	chr19	2792544	2792545	769	2791600	2793200	1 Active Promoter	length=1600	NM_1172775;ZNF555	W	2792432	112
					chr1;28936109;943;cw_distance=54	chr1	28936109	28936110	943	28935200	28937200	1 Active Promoter	length=2000	NM_1172828;YTHDF2	W	28936038	71
					chr9;116307559;98;cw_distance=46	chr9	116307559	116307560	98	116306600	116307600	1 Active Promoter	length=1000	NM_1173425;DFNB31	C	116307557	-2
					chr12;49852790;700;cw_distance=53	chr12	49852790	49852791	700	49851600	49853600	1 Active Promoter	length=2000	NM_1173452;TFCP2	C	49853193	403
					chrX;19271736;408;cw_distance=48	chrX	19271736	19271737	408	19271400	19271800	1 Active Promoter	length=400	NM_1173454;PDHA1	W	19271931	-195
					chr12;38123203;437;cw_distance=55	chr12	38123203	38123204	437	38120800	38123400	1 Active Promoter	length=2600	NM_1173463;KIF21A	C	38123459	256
					chr12;38123417;95;cw_distance=56	chr12	38123417	38123418	95	38123400	38123600	2 Weak Promoter	length=200	NM_1173463;KIF21A	C	38123459	42
					chr12;38123585;11;cw_distance=29	chr12	38123585	38123586	11	38123400	38123600	2 Weak Promoter	length=200	NM_1173463;KIF21A	C	38123459	-126
					chr12;52001587;234;cw_distance=11	chr12	52001587	52001588	234	52001200	52001800	1 Active Promoter	length=600	NM_1173466;AAAS	C	52001679	92
					chr12;52001442;61;cw_distance=11	chr12	52001442	52001443	61	52001200	52001800	1 Active Promoter	length=600	NM_1173466;AAAS	C	52001679	237
					chr12;52001726;104;cw_distance=67	chr12	52001726	52001727	104	52001200	52001800	1 Active Promoter	length=600	NM_1173466;AAAS	C	52001679	-47
					chr12;52001332;358;cw_distance=31	chr12	52001332	52001333	358	52001200	52001800	1 Active Promoter	length=600	NM_1173466;AAAS	C	52001679	347
					chr12;52002134;5;cw_distance=45	chr12	52002134	52002135	5	52001800	52002400	4 Strong Enhancer	length=600	NM_1173466;AAAS	C	52001679	-455
					chr3;3196497;262;cw_distance=52	chr3	3196497	3196498	262	3195800	3196800	1 Active Promoter	length=1000	NM_1173482;CRBN	C	3196401	-96
					chr3;3196393;26;cw_distance=8	chr3	3196393	3196394	26	3195800	3196800	1 Active Promoter	length=1000	NM_1173482;CRBN	C	3196401	8
					chrX;37093483;10;cw_distance=71	chrX	37093483	37093484	10	37093400	37093600	6 Weak Enhancer	length=200	NM_1173489;PRRG1	W	37093503	-20
					chr22;17490211;126;cw_distance=4	chr22	17490211	17490212	126	17490200	17491000	4 Strong Enhancer	length=800	NM_1173533;DGCR2	C	17489967	-244
					chr16;86542692;104;cw_distance=40	chr16	86542692	86542693	104	86542600	86542800	2 Weak Promoter	length=200	NM_1173539;BANP	W	86542538	154
					chr9;138822083;338;cw_distance=76	chr9	138822083	138822084	338	138821200	138823400	1 Active Promoter	length=2200	NM_1173988;C9orf86	W	138822194	-111
					chr9;138822209;218;cw_distance=33	chr9	138822209	138822210	218	138821200	138823400	1 Active Promoter	length=2200	NM_1173988;C9orf86	W	138822194	15
					chr1;181708252;20;cw_distance=55	chr1	181708252	181708253	20	181706000	181709000	1 Active Promoter	length=3000	NM_1174061;SMG7	W	181708128	124
					chr5;79587821;482;cw_distance=50	chr5	79587821	79587822	482	79587800	79588200	1 Active Promoter	length=400	NM_1174071;SERINC5	C	79587654	-167
					chr20;45563912;370;cw_distance=37	chr20	45563912	45563913	370	45563200	45565800	1 Active Promoter	length=2600	NM_1174087;NCOA3	W	45564007	-95
					chr20;45564043;517;cw_distance=72	chr20	45564043	45564044	517	45563200	45565800	1 Active Promoter	length=2600	NM_1174087;NCOA3	W	45564007	36
					chr20;45564162;14;cw_distance=43	chr20	45564162	45564163	14	45563200	45565800	1 Active Promoter	length=2600	NM_1174087;NCOA3	W	45564007	155
					chr12;49706399;355;cw_distance=65	chr12	49706399	49706400	355	49704600	49707200	1 Active Promoter	length=2600	NM_1174126;SLC11A2	C	49706466	67
					chr9;127002401;355;cw_distance=15	chr9	127002401	127002402	355	127001800	127003600	1 Active Promoter	length=1800	NM_1174152;RABEPK	W	127002641	-240
					chr9;127002574;305;cw_distance=47	chr9	127002574	127002575	305	127001800	127003600	1 Active Promoter	length=1800	NM_1174152;RABEPK	W	127002641	-67
					chr8;135794579;618;cw_distance=15	chr8	135794579	135794580	618	135793200	135794800	1 Active Promoter	length=1600	NM_1174157;ZFAT	C	135794474	-105
					chr12;15005887;261;cw_distance=8	chr12	15005887	15005888	261	15005200	15006600	1 Active Promoter	length=1400	NM_1175;ARHGDIB	C	15005829	-58
					chr12;100325967;559;cw_distance=49	chr12	100325967	100325968	559	100324600	100327400	1 Active Promoter	length=2800	NM_1177;ARL1	C	100325703	-264
[truncated: 6,367 more rows]

## Sheet: Table B - ClusterCancerLines
Table B - TFIIB peak-pair locations detected across the indicated cell types
Rows were clustered by K-means, and given the indicated cluster number as shown in Fig. 4
GeneID	NAME	Cluster#	TFIIB_K562	TFIIB_HeLa	TFIIB_HepG2	TFIIB_MCF7
EWEIGHT			1	1	1	1
HIST2H2BE	HIST2H2BE	1	4.03693	5.09033	3.2506	5.02722
HIST2H2AC	HIST2H2AC	1	4.03693	5.08264	3.2506	5.02722
RNU11	RNU11	1	5.24239	3.9388	3.78179	4.11273
PRDX1	PRDX1	1	5.11081	3.89007	3.9143	3.75356
TTI2	TTI2	1	5.09908	4.18003	2.62994	4.38096
RCC1	RCC1	1	4.9748	4.27447	3.04573	3.79426
SNHG3	SNHG3	1	4.9748	4.27447	3.04573	3.79426
RNU4ATAC	RNU4ATAC	1	4.77233	3.69612	4.15753	3.44345
RPS12	RPS12	1	4.93903	2.55241	4.07314	4.29366
HIST1H2AC	HIST1H2AC	1	4.84094	3.77056	3.27916	3.66152
HIST1H2BC	HIST1H2BC	1	4.84094	3.77056	3.27916	3.66152
ROCK1P1	ROCK1P1	1	3.85438	2.7561	3.95644	4.79486
SRSF6	SRSF6	1	3.35214	3.00426	4.17782	4.19892
HIST1H2BD	HIST1H2BD	1	3.79439	3.72721	3.86442	3.11819
POLR2A	POLR2A	1	2.93565	3.40986	4.33416	3.72984
ZBTB4	ZBTB4	1	2.93565	3.40986	4.33416	3.72984
C12orf57	C12orf57	1	3.92191	3.6628	2.62621	4.01522
MIR3188	MIR3188	1	3.77707	3.64986	3.5479	3.2143
JUND	JUND	1	3.7429	3.64986	3.5479	3.2143
SNORD104	SNORD104	1	2.72942	2.99167	3.82343	4.26441
HIST1H2AE	HIST1H2AE	1	3.9263	4.28773	3.15482	2.38123
HIST1H2BG	HIST1H2BG	1	3.90989	4.28773	3.15532	2.38549
POLDIP3	POLDIP3	1	3.94914	3.6272	2.10041	3.89687
RNU12	RNU12	1	3.94914	3.6272	2.10041	3.89687
SCARNA2	SCARNA2	1	3.11306	3.38153	3.07835	3.94754
HIST1H2AD	HIST1H2AD	1	4.33856	3.79401	2.10629	3.1655
HIST1H2BF	HIST1H2BF	1	4.33856	3.79401	2.10629	3.1655
HIST1H3D	HIST1H3D	1	4.33856	3.79401	2.10629	3.1655
ID1	ID1	1	2.25307	4.07257	3.31227	3.56133
ATF4	ATF4	1	2.74165	2.34179	3.6557	4.41346
SNORA76	SNORA76	1	2.36549	2.82663	3.56507	4.21999
RPS3A	RPS3A	1	4.17413	2.21962	3.85322	2.31116
TUBB4B	TUBB4B	1	3.75899	3.47255	2.43676	2.84279
HIST1H2AI	HIST1H2AI	1	3.68101	3.12055	2.1704	3.53851
HIST1H2BL	HIST1H2BL	1	3.68101	3.12055	2.1704	3.53851
HIST2H2AA3	HIST2H2AA3	1	3.18119	3.43379	2.25083	3.56556
HIST2H2AA4	HIST2H2AA4	1	3.18119	3.43379	2.25083	3.56556
ZNFX1	ZNFX1	1	3.32209	3.06592	2.84728	3.19376
HIST2H2BC	HIST2H2BC	1	3.16456	3.40755	2.25888	3.54806
ZNFX1-AS1	ZNFX1-AS1	1	3.32209	2.87643	2.91888	3.19376
CDKN2AIP	CDKN2AIP	1	2.76391	3.12041	3.65953	2.64248
LOC400604	LOC400604	1	2.99422	2.28754	3.26346	3.53899
TOB1	TOB1	1	2.99422	2.28754	3.26346	3.53899
RPLP1	RPLP1	1	3.10856	2.87844	2.8709	3.18461
SNORD12C	SNORD12C	1	3.32209	2.79675	2.91888	2.83579
MRPS18B	MRPS18B	1	2.88566	3.26525	2.81643	2.81932
HIST1H3B	HIST1H3B	1	3.75516	4.32469	1.55884	1.87275
HIST1H2BJ	HIST1H2BJ	1	4.70499	3.70697	0.342031	2.73653
HIST1H2AG	HIST1H2AG	1	4.70499	3.70179	0.331596	2.73067
RPS6	RPS6	1	2.74027	3.23586	2.50839	2.76875
C17orf76-AS1	C17orf76-AS1	1	2.77369	2.35024	3.24678	2.72057
EEF1A1	EEF1A1	1	2.80105	2.79745	1.81253	3.62453
HIST1H4D	HIST1H4D	1	3.55039	2.19866	2.4609	2.80903
ARL15	ARL15	1	3.07862	2.1847	2.30784	3.38069
GAS5	GAS5	1	3.2639	2.95226	2.16673	2.42543
SNORD74	SNORD74	1	3.2639	2.95226	2.16673	2.42543
SNORD49B	SNORD49B	1	2.77369	2.35024	3.24678	2.40875
ZBTB37	ZBTB37	1	3.34414	2.82749	2.16673	2.42543
HIST1H4K	HIST1H4K	1	2.8331	2.76299	2.12278	2.91691
MIR4461	MIR4461	1	1.81216	3.06607	1.86894	3.73319
OAZ1	OAZ1	1	3.14145	2.14641	2.43697	2.73067
PPP1R10	PPP1R10	1	2.83128	2.89403	2.51436	2.12714
FUS	FUS	1	2.61891	1.91257	3.33791	2.29876
UBC	UBC	1	2.70804	2.5177	1.74434	3.17354
C12orf65	C12orf65	1	1.84758	1.8796	2.72835	3.4506
DDIT4	DDIT4	1	2.4874	2.63117	1.7085	3.01384
RPL10	RPL10	1	3.73958	1.6066	1.38051	3.04453
PPP1R15A	PPP1R15A	1	2.55071	3.29256	2.24389	1.54281
RPL24	RPL24	1	1.73026	2.54676	2.28187	2.911
HIST1H4E	HIST1H4E	1	2.34012	2.46379	2.0376	2.55897
SLC3A2	SLC3A2	1	3.54644	1.37457	1.69973	2.75067
MFSD11	MFSD11	1	2.42152	2.28879	1.41551	3.12841
SRSF2	SRSF2	1	2.41945	2.28879	1.41551	3.12841
BTG1	BTG1	1	3.35937	1.58099	1.28503	2.79947
HIST1H1E	HIST1H1E	1	3.14774	1.84996	1.6707	2.28626
TUFT1	TUFT1	1	0.924716	2.37835	2.28323	3.12523
HIST2H2AB	HIST2H2AB	1	2.05831	3.27834	1.51186	1.84976
HIST1H2AH	HIST1H2AH	1	3.16539	3.17658	0.321963	1.9867
HIST1H2BK	HIST1H2BK	1	3.16539	3.17658	0.321963	1.9867
HIST1H1C	HIST1H1C	1	2.72383	2.54381	1.37966	1.91912
RPL23A	RPL23A	1	2.73082	0.820737	2.66448	2.11562
MIR320A	MIR320A	1	1.82633	2.62978	1.81627	1.99371
POLR3D	POLR3D	1	1.82633	2.62978	1.81627	1.99371
HIST1H3H	HIST1H3H	1	2.19197	1.92069	1.8514	2.29876
AKR1C1	AKR1C1	1	2.60893	-1.30776	3.50065	3.45822
HIST2H3D	HIST2H3D	1	1.82215	2.18955	0.787294	3.37909
HIST1H2AB	HIST1H2AB	1	2.89938	2.61983	1.36439	1.27019
RABGGTB	RABGGTB	1	2.98817	1.44881	2.0432	1.64782
ZWILCH	ZWILCH	1	2.41077	1.95179	2.25704	1.49818
UBE2S	UBE2S	1	3.01751	2.5568	2.06069	0.433693
RPS27	RPS27	1	2.69295	2.41263	0.70412	2.25161
RPS23	RPS23	1	3.43048	2.62581	0.985576	1.01039
NPM1	NPM1	1	2.74911	0.934236	2.50162	1.84357
RPL4	RPL4	1	2.28343	1.95179	2.25704	1.49818
FTL	FTL	1	2.06806	2.68748	1.52337	1.66898
RHOB	RHOB	1	0.212892	2.90849	3.04494	1.7357
MTRNR2L2	MTRNR2L2	1	2.3496	2.38095	0.647051	2.38336
EIF1	EIF1	1	2.16042	1.10936	1.85717	2.574
SFPQ	SFPQ	1	2.68864	2.14586	0.223808	2.59903
HSP90AB1	HSP90AB1	1	2.85349	0.865195	1.31492	2.5796
TRAPPC6B	TRAPPC6B	1	1.22403	0.512979	2.71503	3.10596
HIST2H3A	HIST2H3A	1	1.78824	2.56657	0.465684	2.7087
HIST2H3C	HIST2H3C	1	1.78824	2.56657	0.465684	2.7087
RBM39	RBM39	1	1.03093	1.40176	2.6372	2.45111
NEAT1	NEAT1	1	2.61831	3.45755	1.22145	0.2113
PNRC2	PNRC2	1	1.99608	1.18037	1.62621	2.65756
ATF3	ATF3	1	1.63212	1.91972	2.07144	1.7769
C2orf63	C2orf63	1	1.19602	1.42844	2.28255	2.47834
RPS27A	RPS27A	1	1.19602	1.42844	2.28255	2.47834
CITED2	CITED2	1	2.19683	1.86351	1.52451	1.7622
RPL28	RPL28	1	2.12138	1.02566	2.29312	1.85593
RGS2	RGS2	1	1.819	2.57668	0.722874	2.1499
SRSF7	SRSF7	1	2.73193	2.34252	1.2044	0.954025
EGR1	EGR1	1	3.71624	-0.249722	2.47441	1.26557
SRSF3	SRSF3	1	2.82659	1.08006	1.76904	1.51191
TPI1	TPI1	1	1.72186	1.47641	1.92121	1.90134
FOS	FOS	1	0.533861	2.40894	1.41221	2.62724
RPS9	RPS9	1	3.4462	1.4935	1.05329	0.988106
SNORD60	SNORD60	1	2.38619	1.64986	1.75869	1.17477
MYLIP	MYLIP	1	2.14376	2.25501	1.25451	1.31564
MTRNR2L8	MTRNR2L8	1	1.63391	3.03332	0.974439	1.31787
SOD1	SOD1	1	2.3876	1.49959	0.836097	2.23515
RPL23	RPL23	1	2.69781	2.09966	2.03546	0.106603
EIF4A2	EIF4A2	1	2.1107	2.18847	1.01087	1.60819
HERPUD1	HERPUD1	1	2.13746	1.23508	0.548367	2.96975
HIST1H2AM	HIST1H2AM	1	3.22344	3.53992	-0.731741	0.84976
CCDC80	CCDC80	1	2.34341	3.30961	-1.77431	2.97825
HIST1H2BO	HIST1H2BO	1	3.22344	3.52539	-0.731741	0.824832
RPS20	RPS20	1	1.86903	2.10623	1.56145	1.26788
RPS19	RPS19	1	1.0773	1.3722	2.0002	2.3488
H3F3B	H3F3B	1	1.77044	1.71184	0.596375	2.69759
METTL12	METTL12	1	2.74828	1.62621	2.01223	0.366186
SNORA57	SNORA57	1	2.74828	1.62621	2.01223	0.366186
SLC7A11	SLC7A11	1	1.88466	2.41355	1.84743	0.582395
SNHG1	SNHG1	1	3.54644	1.37457	1.69973	0.101423
FTH1	FTH1	1	2.40728	1.81098	2.11189	0.391873
TTC32	TTC32	1	1.17403	1.356	1.89516	2.25511
TRAF7	TRAF7	1	2.38619	1.25732	1.75869	1.17477
EHD1	EHD1	1	2.02503	0.942559	2.19123	1.31564
IER5	IER5	1	2.26159	0.706591	0.869544	2.61457
NACA	NACA	1	1.00164	1.79481	1.93132	1.7121
CEBPB	CEBPB	1	0.155861	1.17766	2.36545	2.729
IER3	IER3	1	0.477789	2.53304	1.63083	1.7087
TXN	TXN	1	0.528736	2.1221	0.561078	3.08774
SLC38A2	SLC38A2	1	1.41529	1.28779	1.97052	1.41711
NUFIP2	NUFIP2	1	1.39713	1.90374	1.51455	1.22566
CTNNB1	CTNNB1	1	1.00626	1.07541	0.844073	3.03709
C19orf6	C19orf6	1	3.43597	1.32107	-0.0520743	1.24692
RNF19B	RNF19B	1	2.25462	1.44701	1.63508	0.563682
CCNL1	CCNL1	1	1.55985	1.65804	0.41798	2.18827
SKP1	SKP1	1	2.16869	1.40778	0.526421	1.70187
TAF1D	TAF1D	1	2.51681	2.32793	1.52528	-0.591254
EPT1	EPT1	1	0.264675	1.685	1.81346	1.98811
NOTCH2NL	NOTCH2NL	1	0.904085	1.78023	1.23552	1.79145
SNORD25	SNORD25	1	3.00649	1.21302	1.69973	-0.242731
PPP1R8	PPP1R8	1	1.95846	1.5707	0.991112	1.15241
H2AFX	H2AFX	1	2.81743	0.813076	1.14802	0.874265
C11orf54	C11orf54	1	2.47679	2.17522	1.52528	-0.591254
RPS15A	RPS15A	1	1.52617	0.0471924	1.64213	2.34113
LRSAM1	LRSAM1	1	2.08518	2.26602	1.16134	-0.0175183
RPL12	RPL12	1	2.08518	2.26602	1.16134	-0.0175183
LOC100630918	LOC100630918	1	0.438704	1.3793	1.30473	2.34552
MAT2A	MAT2A	1	0.438704	1.3793	1.30473	2.34552
IER5L	IER5L	1	1.21449	1.9685	0.985576	1.2771
UGDH	UGDH	1	-1.03964	1.41792	2.75756	2.28968
P4HA1	P4HA1	1	2.03365	0.063721	1.66032	1.63174
SNHG12	SNHG12	1	3.26602	1.62262	0.591281	-0.110628
MYC	MYC	1	1.59398	1.78131	0.683068	1.28169
EEF1G	EEF1G	1	2.17813	0.558675	0.21058	2.39081
RPL27A	RPL27A	1	2.29329	1.53092	1.71319	-0.236159
ST7L	ST7L	1	2.26891	0.870573	0.83917	1.29763
RPS2	RPS2	1	2.14292	2.41723	1.39478	-0.686601
SNHG9	SNHG9	1	2.14292	2.41723	1.39478	-0.686601
SNORA78	SNORA78	1	2.14292	2.41723	1.39478	-0.686601
MEPCE	MEPCE	1	1.69065	1.30874	1.17454	1.03233
RPL7	RPL7	1	1.22165	1.85607	1.19387	0.930849
CSDE1	CSDE1	1	1.84346	0.554504	-0.0072317	2.80664
RPL22L1	RPL22L1	1	1.83102	0.65921	0.655443	2.03776
CAPZA1	CAPZA1	1	2.17444	0.870573	0.83917	1.29763
PANK1	PANK1	1	0.0578681	1.18037	0.82436	3.07656
PABPC4	PABPC4	1	1.57297	0.825591	1.04693	1.65491
TNFSF9	TNFSF9	1	2.29442	1.91842	0.779637	0.0962238
WDR4	WDR4	1	1.88516	0.50349	2.2678	0.421274
HIST1H4J	HIST1H4J	1	2.8751	0.962214	0.696685	0.470322
SPTAN1	SPTAN1	1	0.540242	1.51212	1.01902	1.925
AMD1	AMD1	1	2.97315	1.12857	1.31712	-0.425061
HIST2H4A	HIST2H4A	1	1.69523	2.01204	-0.193112	1.43369
HIST2H4B	HIST2H4B	1	1.69523	2.01204	-0.193112	1.43369
CSRNP2	CSRNP2	1	0.169097	1.30179	0.679644	2.79386
RPS7	RPS7	1	1.02458	1.21461	1.70243	0.855926
PABPC1	PABPC1	1	2.54088	-0.365077	0.5134	2.09622
CHCHD7	CHCHD7	1	0.657579	0.125757	1.12353	2.87427
PLAG1	PLAG1	1	0.657579	0.125757	1.12353	2.87427
LOC100507217	LOC100507217	1	1.40833	0.509536	0.830549	2.01728
OAT	OAT	1	1.03636	0.330858	1.49598	1.89537
CCT6B	CCT6B	1	1.493	1.3646	-0.252058	2.14109
ZNF830	ZNF830	1	1.493	1.3646	-0.252058	2.14109
GUSBP2	GUSBP2	1	2.53002	1.55992	0.71754	-0.063322
RPS11	RPS11	1	0.328001	1.15029	1.23225	1.91765
PPIF	PPIF	1	0.768263	1.88659	0.435141	1.5197
SOD2	SOD2	1	-0.224147	-0.463146	2.61854	2.65402
RPL19	RPL19	1	1.15003	1.31566	1.12756	0.985297
MCL1	MCL1	1	2.38441	1.72155	1.64495	-1.18463
CETN3	CETN3	1	1.07993	1.75356	1.98779	-0.324031
RPS13	RPS13	1	1.95417	-0.122733	1.27327	1.38123
C6orf48	C6orf48	1	3.61302	1.43889	0.568503	-1.14715
C5orf28	C5orf28	1	1.82005	0.630967	-0.0384746	2.02414
SNORD48	SNORD48	1	3.49366	1.43889	0.568503	-1.14715
PIEZO1	PIEZO1	1	2.04939	0.68233	1.79459	-0.262631
PRKAG1	PRKAG1	1	1.55355	0.843479	0.415512	1.41293
TRA2A	TRA2A	1	1.52488	0.17983	1.23598	1.2771
LOC647979	LOC647979	1	1.24762	-0.274736	1.73678	1.47233
SRSF1	SRSF1	1	1.26313	-1.08061	1.10016	2.88184
HIST1H2AJ	HIST1H2AJ	1	-0.158607	2.5288	0.685802	1.08577
HIST1H4A	HIST1H4A	1	1.44075	1.76335	-0.0072317	0.936678
RPL31	RPL31	1	1.16497	0.989659	0.0287422	1.89687
HIST1H2BM	HIST1H2BM	1	-0.158607	2.44115	0.685802	1.08577
SNHG8	SNHG8	1	1.10253	0.381652	2.85793	-0.324031
TRIP11	TRIP11	1	1.63451	1.24288	-1.70822	2.8311
RPS8	RPS8	1	2.01819	1.80993	1.21768	-1.05173
HEATR5A	HEATR5A	1	0.973626	-0.992534	2.50239	1.508
PTMA	PTMA	1	0.929585	1.39757	1.16134	0.490276
HSPB1	HSPB1	1	1.08693	0.382594	0.730175	1.7622
HYAL1	HYAL1	1	-0.680877	1.78416	2.08056	0.770384
C1orf55	C1orf55	1	2.18669	1.86351	0.328975	-0.425061
TRPC4AP	TRPC4AP	1	0.957506	0.745164	1.79238	0.458215
GADD45B	GADD45B	1	0.960364	0.565323	1.65265	0.730675
VEGFA	VEGFA	1	1.02276	0.957799	0.823119	1.09101
RPL13	RPL13	1	2.27886	-3.37937	1.91219	3.03912
HSPA8	HSPA8	1	1.14669	0.94192	1.05171	0.706996
GAPDH	GAPDH	1	1.44824	1.89321	1.86231	-1.35931
SNX16	SNX16	1	1.07555	0.959692	-0.607731	2.38762
DDIT3	DDIT3	1	1.85988	1.72638	0.779637	-0.566307
PKM2	PKM2	1	-0.334227	2.0945	-0.810453	2.84046
RPL37A	RPL37A	1	1.10856	0.931666	2.16747	-0.486137
RPL26	RPL26	1	0.172387	0.771277	1.28863	1.43781
SNHG7	SNHG7	1	1.90804	-1.53777	1.23365	2.0526
RPL37	RPL37	1	2.08997	1.65181	0.452902	-0.566307
CBX3	CBX3	1	1.10426	0.80186	0.650553	1.06729
HNRNPA2B1	HNRNPA2B1	1	1.10426	0.80186	0.650553	1.06729
HNRNPAB	HNRNPAB	1	0.839325	1.3512	-1.69039	3.11947
SLC19A2	SLC19A2	1	1.4387	1.03407	1.89664	-0.750732
HIST1H4B	HIST1H4B	1	1.42567	0.984707	0.83425	0.344425
EIF2A	EIF2A	1	1.09475	0.933594	0.663093	0.886364
SERP1	SERP1	1	1.09475	0.933594	0.663093	0.886364
KLHDC4	KLHDC4	1	0.912963	-0.0283714	0.242496	2.39399
GDF15	GDF15	1	1.27236	0.948928	0.413039	0.862065
MIR3189	MIR3189	1	1.27236	0.948928	0.413039	0.862065
WDR75	WDR75	1	1.14502	0.517271	0.0298184	1.7622
RPL13A	RPL13A	1	1.86903	1.02747	1.79174	-1.24933
RPL13AP5	RPL13AP5	1	1.86903	1.02747	1.79174	-1.24933
RPL3	RPL3	1	2.32357	0.95527	-1.24553	1.40033
PIK3R3	PIK3R3	1	0.82267	1.01051	-0.239037	1.80903
PSPC1	PSPC1	1	0.976452	0.794098	-0.308066	1.92646
BCL6	BCL6	1	0.818476	0.647509	0.788566	1.1066
SLC20A1	SLC20A1	1	1.30944	0.844163	0.0960521	1.10919
EIF2B1	EIF2B1	1	-0.0415405	1.21249	0.456909	1.7138
GTF2H3	GTF2H3	1	-0.0415405	1.21249	0.456909	1.7138
APEX1	APEX1	1	0.977393	0.0719148	0.778997	1.49621
OSGEP	OSGEP	1	0.977393	0.0719148	0.778997	1.49621
THAP2	THAP2	1	1.11882	0.540232	-0.0509361	1.70529
ZFC3H1	ZFC3H1	1	1.11882	0.540232	-0.0509361	1.70529
HN1	HN1	1	1.49497	0.881935	2.04613	-1.13488
SNHG5	SNHG5	1	2.45669	1.25424	0.294466	-0.722898
SNORD55	SNORD55	1	1.6001	1.80993	0.918593	-1.05173
NDRG1	NDRG1	1	-1.65149	0.0590178	1.9789	2.88787
MIR4485	MIR4485	1	1.72691	1.96253	-1.41383	0.962621
HES1	HES1	1	0.40833	2.02053	1.92988	-1.1227
SNHG6	SNHG6	1	1.29216	1.19599	0.242496	0.425425
KATNA1	KATNA1	1	0.823717	-0.433019	0.556604	2.20648
CPNE1	CPNE1	1	1.19197	0.459556	1.94992	-0.47836
RBM12	RBM12	1	1.19197	0.459556	1.94992	-0.47836
SNRPB	SNRPB	1	-0.219828	-0.594069	1.5363	2.37373
MID1IP1	MID1IP1	1	0.570483	1.08759	0.324597	1.08577
CSNK1G3	CSNK1G3	1	1.36009	-1.08841	1.73678	1.04318
NOL11	NOL11	1	1.54469	1.15745	0.154452	0.182154
CHCHD8	CHCHD8	1	-0.435765	1.3887	0.691254	1.38336
PAAF1	PAAF1	1	-0.435765	1.3887	0.691254	1.38336
ATP5J2	ATP5J2	1	0.778014	0.310227	1.0464	0.883348
ATP5J2-PTCD1	ATP5J2-PTCD1	1	0.778014	0.310227	1.0464	0.883348
HNRNPF	HNRNPF	1	1.1658	0.46312	0.490912	0.886364
PNP	PNP	1	1.36729	1.93488	0.836097	-1.15954
LEO1	LEO1	1	-0.857497	-0.166125	1.24759	2.75397
SLC1A5	SLC1A5	1	1.17485	1.60337	-1.12805	1.32233
MXD1	MXD1	1	0.843459	-1.81584	1.67552	2.25511
DALRD3	DALRD3	1	0.198441	1.91809	1.11494	-0.276051
NDUFAF3	NDUFAF3	1	0.198441	1.91809	1.11494	-0.276051
PRR13	PRR13	1	2.22403	-0.249722	0.501812	0.474335
HSPA9	HSPA9	1	0.460399	1.89585	1.40352	-0.817846
LSM3	LSM3	1	0.592755	0.65142	-0.74089	2.43575
XPC	XPC	1	0.592755	0.65142	-0.74089	2.43575
HSP90AA1	HSP90AA1	1	1.03365	0.742233	-1.77056	2.9006
SEC24C	SEC24C	1	0.351412	1.42616	0.132578	0.945378
WDR1	WDR1	1	1.68721	0.324014	1.95842	-1.13488
LOC285456	LOC285456	1	-0.0151029	1.08412	0.711517	1.02414
RPL34	RPL34	1	-0.0151029	1.08412	0.711517	1.02414
OBFC2A	OBFC2A	1	2.33499	-2.40513	0.731499	2.11176
TXNIP	TXNIP	1	2.18669	1.20186	0.482289	-1.13488
SNORA24	SNORA24	1	1.10253	-0.0296232	2.77852	-1.13488
GART	GART	1	0.87308	0.063721	-0.363508	2.13983
POLR2J2	POLR2J2	1	1.53514	0.698297	-0.621183	1.09622
POLR2J3	POLR2J3	1	1.53514	0.698297	-0.621183	1.09622
PNRC1	PNRC1	1	-0.0840895	1.50781	1.06332	0.220886
RPL27	RPL27	1	-0.515578	0.56034	0.454506	2.17847
NME2	NME2	1	-0.0549432	0.994593	-1.30671	3.02414
SP3	SP3	1	0.527452	-0.355627	0.274628	2.11176
SLC39A1	SLC39A1	1	0.0399684	0.148073	0.983355	1.36402
C1orf63	C1orf63	1	1.66869	0.415162	-0.205723	0.64426
MARCKSL1	MARCKSL1	1	2.09778	-2.13885	0.712187	1.84976
PPIA	PPIA	1	1.00626	1.65142	1.47638	-1.6252
RPL41	RPL41	1	0.330948	0.867886	0.530989	0.776898
BCLAF1	BCLAF1	1	-0.744603	0.461339	-0.355055	3.14235
UQCRC2	UQCRC2	1	1.09562	0.50522	2.25543	-1.37366
HIST2H2BF	HIST2H2BF	1	0.424977	1.1403	-0.481224	1.38975
ANKRD17	ANKRD17	1	0.932499	-1.42806	1.34636	1.62092
HSPA1L	HSPA1L	1	1.41598	1.60861	0.200102	-0.769591
HSPA1A	HSPA1A	1	1.40763	1.60861	0.200102	-0.769591
LENG8	LENG8	1	-0.140124	-0.1002	0.232247	2.43884
SC5DL	SC5DL	1	0.0236666	0.410554	0.321084	1.65491
SNRPD1	SNRPD1	1	1.04626	-0.295666	-0.403625	2.05796
RPRD2	RPRD2	1	-0.0377339	1.04957	-0.665788	2.05528
HMGCS1	HMGCS1	1	1.60193	-1.07284	1.19003	0.668982
NARG2	NARG2	1	-1.18363	2.3245	-0.376282	1.61911
ERRFI1	ERRFI1	1	-1.76649	1.12519	1.74467	1.26557
HIST1H4H	HIST1H4H	1	1.73805	1.93936	-0.685083	-0.633814
LIAS	LIAS	1	1.86548	0.125757	1.68136	-1.38816
ACSL3	ACSL3	1	0.727465	0.649075	1.93218	-1.02883
ZNF280A	ZNF280A	1	1.46309	-1.39865	0.111384	2.08446
HIST1H2AK	HIST1H2AK	1	2.2585	1.47773	0.830549	-2.31708
HIST1H2BN	HIST1H2BN	1	2.2585	1.47773	0.830549	-2.31708
SEC61G	SEC61G	1	1.58413	2.05341	0.552866	-1.95143
HSPA1B	HSPA1B	1	1.59153	-0.588523	0.0627896	1.16983
ING1	ING1	1	-0.313368	0.584269	0.851396	1.06994
TIAL1	TIAL1	1	0.87409	1.71446	-1.18685	0.776898
LOC728431	LOC728431	1	-0.0723603	0.947657	0.524132	0.773645
ZC3H12A	ZC3H12A	1	-0.0723603	0.947657	0.524132	0.773645
AZIN1	AZIN1	1	0.233514	0.883266	-0.235154	1.28854
INO80D	INO80D	1	-0.420815	0.148073	1.13158	1.29989
DNAJA3	DNAJA3	1	0.835179	-0.0346413	0.0383995	1.31564
KCTD5	KCTD5	1	-0.187837	1.28124	-0.750096	1.7407
HIST1H4I	HIST1H4I	1	2.07511	2.93327	-2.56486	-0.366467
FAM53C	FAM53C	1	1.05609	1.98688	-0.244231	-0.732116
CSE1L	CSE1L	1	-0.860856	0.676201	1.28503	0.922061
SDHC	SDHC	1	0.345595	0.521551	0.708159	0.446006
LRRC41	LRRC41	1	2.18466	1.54108	-0.278458	-1.43256
UQCRH	UQCRH	1	2.18466	1.54108	-0.278458	-1.43256
EIF4G2	EIF4G2	1	1.86751	-0.837604	1.67449	-0.704635
DDX50	DDX50	1	-0.171062	-0.607091	0.0222678	2.72816
LOC253039	LOC253039	1	3.03546	0.751008	-1.53273	-0.303273
PSMD5	PSMD5	1	3.03546	0.751008	-1.53273	-0.303273
STARD4	STARD4	1	0.648157	0.178747	0.708159	0.408746
CLTC	CLTC	1	0.590297	-0.82017	1.69533	0.478337
LOC100130000	LOC100130000	1	2.81427	-0.0498011	-0.27979	-0.541785
NCOA4	NCOA4	1	0.581662	-0.805086	-0.00944103	2.1686
ETNK1	ETNK1	1	0.125629	1.13919	-0.428538	1.09362
TFRC	TFRC	1	1.77639	0.187392	0.540082	-0.591254
HIST3H2A	HIST3H2A	1	3.43066	2.85319	-3.85148	-0.549913
NAMPT	NAMPT	1	1.53769	-1.52712	0.295361	1.5313
RPS17	RPS17	1	1.90705	0.455088	0.730175	-1.26263
RPS17L	RPS17L	1	1.90705	0.455088	0.730175	-1.26263
METAP2	METAP2	1	1.2398	-0.379369	-1.71903	2.66723
LOC730101	LOC730101	1	1.16992	-1.56655	-0.278458	2.46831
DNAJB1	DNAJB1	1	1.77531	0.00379979	0.765492	-0.76013
CACYBP	CACYBP	1	1.08605	-0.861926	0.406425	1.14235
ACTB	ACTB	1	1.33315	-0.557497	0.0659408	0.913219
CD46	CD46	1	1.55039	1.56615	0.603621	-1.99515
METTL13	METTL13	1	0.577945	-1.52007	0.195314	2.46226
SLC16A3	SLC16A3	1	-1.8309	-0.731943	1.53668	2.71888
DFNB59	DFNB59	1	0.865985	-0.729906	0.816898	0.734026
PRKRA	PRKRA	1	0.865985	-0.729906	0.816898	0.734026
RPL14	RPL14	1	0.856812	0.969124	1.60615	-1.75073
KIAA0101	KIAA0101	1	2.22205	1.91322	-0.839639	-1.6252
HIST3H2BB	HIST3H2BB	1	3.22621	2.85319	-3.85148	-0.574575
DHX9	DHX9	1	0.837254	0.375991	-0.465974	0.874265
LOC391322	LOC391322	1	1.26698	0.663864	-1.52007	1.20889
GLTSCR2	GLTSCR2	1	0.872068	1.40408	1.51186	-2.18463
H2AFZ	H2AFZ	1	1.56424	0.620631	0.488565	-1.075
LOC256880	LOC256880	1	1.56424	0.620631	0.488565	-1.075
LOC100132352	LOC100132352	1	1.26545	0.260908	-0.601052	0.67248
RPL38	RPL38	1	1.21529	-0.864158	1.62692	-0.380894
C11orf48	C11orf48	1	0.169097	0.659987	-1.20953	1.96548
C11orf83	C11orf83	1	0.169097	0.659987	-1.20953	1.96548
LUC7L2	LUC7L2	1	1.32505	1.93134	0.850178	-2.52567
CHAC1	CHAC1	1	1.03817	1.03886	-2.80469	2.29876
FAM117A	FAM117A	1	1.90853	-3.87762	1.40103	2.12969
NRD1	NRD1	1	1.68145	1.63176	-0.576277	-1.19734
SLC2A3	SLC2A3	1	1.8357	1.92069	-1.01943	-1.2231
SFXN5	SFXN5	1	-0.660246	0.640443	0.404767	1.11176
KLF6	KLF6	1	0.767175	-0.424761	0.276443	0.874265
RPL9	RPL9	1	1.36442	0.125757	1.68136	-1.69559
BCAS2	BCAS2	1	-0.692801	-0.163375	-0.78942	3.09492
LOC100129961	LOC100129961	1	-1.07821	0.70358	0.655443	1.15491
LINC00263	LINC00263	1	1.42567	0.151391	-1.06465	0.901345
MOB4	MOB4	1	0.0108589	0.46223	-1.99295	2.89537
KNTC1	KNTC1	1	0.997009	1.13249	1.58287	-2.34509
RSRC2	RSRC2	1	0.997009	1.13249	1.58287	-2.34509
GTF2A1	GTF2A1	1	0.524881	1.13361	0.321963	-0.66879
SQSTM1	SQSTM1	1	0.50675	-0.582999	0.73744	0.64426
KIAA1191	KIAA1191	1	-0.791909	-0.27029	2.06463	0.290821
FAM36A	FAM36A	1	-0.00950023	0.81098	0.117471	0.366186
SETD8	SETD8	1	1.15087	0.420672	0.703446	-0.995151
ELMOD3	ELMOD3	1	0.084308	0.539388	1.44526	-0.808065
RETSAT	RETSAT	1	0.084308	0.539388	1.44526	-0.808065
AFMID	AFMID	1	0.360094	1.30973	1.01576	-1.43256
TK1	TK1	1	0.360094	1.30973	1.01576	-1.43256
ZNF720	ZNF720	1	0.0507349	-0.506061	1.46449	0.230409
MYL12A	MYL12A	1	1.38015	0.00257561	-1.10898	0.956896
HMGCR	HMGCR	1	0.17567	0.383535	1.80028	-1.17203
FAU	FAU	1	-0.811274	0.267038	-0.779959	2.50212
MRPL49	MRPL49	1	-0.811274	0.267038	-0.779959	2.50212
CANX	CANX	1	-0.162746	-0.373	0.370346	1.29763
TRIM33	TRIM33	1	0.459053	-0.343123	-0.587786	1.59351
C20orf111	C20orf111	1	-1.18363	0.031673	0.968839	1.30441
LOC100505783	LOC100505783	1	-1.18363	0.031673	0.968839	1.30441
NAA15	NAA15	1	0.457705	-0.0258711	-0.602719	1.2771
NDUFC1	NDUFC1	1	0.457705	-0.0258711	-0.602719	1.2771
AMACR	AMACR	1	0.778014	0.378824	-1.76682	1.69329
NPTN	NPTN	1	-0.87098	0.855056	-0.482758	1.55991
RHOA	RHOA	1	-0.187837	0.72823	-0.969106	1.47834
TCTA	TCTA	1	-0.187837	0.72823	-0.969106	1.47834
BFAR	BFAR	1	0.402739	-1.48187	0.649854	1.43986
DDX46	DDX46	1	0.620722	-0.0346413	-1.3231	1.74569
C7orf44	C7orf44	1	0.481773	0.875931	-0.240334	-0.116652
C15orf42	C15orf42	1	-0.0840895	1.48564	-2.32036	1.90432
RNPS1	RNPS1	1	0.0825603	-2.09102	1.10118	1.86665
LRP6	LRP6	1	0.959412	-0.226568	2.12957	-1.90899
CD2AP	CD2AP	1	0.857834	-0.00233152	-0.781846	0.874265
MRPL9	MRPL9	1	0.413901	0.934236	0.755118	-1.15954
IDH1	IDH1	1	-2.6988	0.471108	1.67861	1.48233
SLC9A1	SLC9A1	1	1.82057	-0.175794	1.16918	-1.88824
ZNF33B	ZNF33B	1	-0.671999	-1.14156	1.3864	1.32678
SLC25A16	SLC25A16	1	1.21369	0.188469	0.586169	-1.09866
G3BP2	G3BP2	1	0.62433	2.12012	2.56721	-4.43256
LRR1	LRR1	1	0.840359	1.02264	-2.82789	1.83579
UGP2	UGP2	1	0.144179	-0.548497	0.0437369	1.23041
DNAJC2	DNAJC2	1	0.641051	0.0388565	-2.33137	2.50604
ZFP36	ZFP36	1	0.658753	1.81865	1.05594	-2.69559
C11orf24	C11orf24	1	0.993293	-2.10679	0.685119	1.25394
VPS52	VPS52	1	2.39677	0.43617	1.35926	-3.37366
RPS18	RPS18	1	2.39184	0.43617	1.35926	-3.37366
MTF2	MTF2	1	1.00164	0.031673	1.33595	-1.55809
B2M	B2M	1	0.897142	0.85234	-2.98424	2.04047
VPS72	VPS72	1	0.849637	1.38447	-2.35365	0.91912
CRADD	CRADD	1	0.679712	-0.156521	0.221925	0.0323302
LOC100190939	LOC100190939	1	-0.0626582	-1.07027	0.205827	1.70016
TPT1	TPT1	1	-0.0626582	-1.07027	0.205827	1.70016
C12orf11	C12orf11	1	-0.250339	0.694512	-1.0172	1.34443
FGFR1OP2	FGFR1OP2	1	-0.250339	0.694512	-1.0172	1.34443
PHGDH	PHGDH	1	-0.232825	0.822126	-0.285134	0.466297
GFM2	GFM2	1	-0.202678	1.08643	-1.18435	1.0593
NSA2	NSA2	1	-0.202678	1.08643	-1.18435	1.0593
SLC39A10	SLC39A10	1	-2.06653	0.820737	1.86984	0.132229
PRPSAP1	PRPSAP1	1	-0.413397	-1.38256	0.0351876	2.4972
RPS29	RPS29	1	1.03907	0.177662	0.768074	-1.24933
SNRNP40	SNRNP40	1	0.821623	0.166774	-2.32585	2.04183
ZCCHC17	ZCCHC17	1	0.821623	0.166774	-2.32585	2.04183
TERC	TERC	1	0.621926	-1.55209	-0.418228	2.0526
PPP2R5C	PPP2R5C	1	-0.12591	1.3245	-1.30943	0.812204
RAP1B	RAP1B	1	0.0381662	1.82421	-1.71542	0.513863
EIF4A1	EIF4A1	1	0.900122	1.66657	-0.195625	-1.71374
SLC30A6	SLC30A6	1	1.3012	0.0388565	0.733482	-1.41761
CCNG1	CCNG1	1	1.67102	0.0388565	1.22475	-2.2896
GPX4	GPX4	1	2.26197	-0.1497	1.03786	-2.52567
PILRB	PILRB	1	1.56799	-1.24245	-1.18435	1.47634
FUBP1	FUBP1	1	-0.357762	-0.666218	0.524895	1.11434
IGF2BP3	IGF2BP3	1	-0.943912	1.852	1.17064	-1.47836
MIR3175	MIR3175	1	1.21209	0.759729	0.727525	-2.11063
HIST1H1D	HIST1H1D	1	2.42808	-3.4853	-0.785628	2.42231
SUPT3H	SUPT3H	1	-0.510293	-2.41819	1.77515	1.72732
C4orf29	C4orf29	1	0.204882	0.600543	-2.29858	2.05662
KLHL20	KLHL20	1	0.276953	-1.03213	-0.476632	1.78661
SEH1L	SEH1L	1	-0.864223	-0.274736	0.204874	1.48829
WARS2	WARS2	1	1.03003	1.11843	-0.393491	-1.21016
PEX6	PEX6	1	1.5074	-3.66039	0.125548	2.5712
PMS2P1	PMS2P1	1	1.47513	-1.24245	-1.18435	1.47634
ANP32E	ANP32E	1	0.517138	0.657655	0.883899	-1.54178
TBRG4	TBRG4	1	-1.71695	0.343484	0.360969	1.52551
MED26	MED26	1	0.78125	-0.175794	-0.34386	0.23987
ATAD2B	ATAD2B	1	-0.898331	0.14918	0.114431	1.13477
ZCWPW1	ZCWPW1	1	0.591527	1.30874	-0.26784	-1.14715
ERI2	ERI2	1	0.878126	0.104233	0.598552	-1.09866
LOC81691	LOC81691	1	0.878126	0.104233	0.598552	-1.09866
RPL7L1	RPL7L1	1	2.0878	0.541076	-3.32585	1.16736
C10orf10	C10orf10	1	0.276953	-3.69175	2.10425	1.77202
GPATCH4	GPATCH4	1	-0.362516	-0.0171539	-0.0960059	0.924996
TUBA1C	TUBA1C	1	2.13536	-0.516554	0.561078	-1.76959
POLR2J	POLR2J	1	0.642238	-1.38898	-0.658835	1.81062
PTPN4	PTPN4	1	0.160839	0.269076	0.628699	-0.677668
NEU3	NEU3	1	0.567987	-0.30473	0.998827	-0.898577
ARIH1	ARIH1	1	0.825808	0.208782	-1.54549	0.871225
DPP8	DPP8	1	-0.60569	0.984707	1.41716	-1.44766
COX7A2	COX7A2	1	0.263133	0.820043	0.773225	-1.50972
RPS27L	RPS27L	1	1.33389	-0.186924	0.795543	-1.60813
SESN2	SESN2	1	0.791985	0.0742474	0.862312	-1.41761
SKA3	SKA3	1	0.441434	0.952737	0.00595372	-1.13488
MRP63	MRP63	1	0.404139	0.952737	0.00595372	-1.13488
CASC3	CASC3	1	-1.68683	0.00257561	1.02767	0.877299
GTF2B	GTF2B	1	1.4831	-1.93745	1.4537	-0.779114
ORMDL2	ORMDL2	1	0.191972	-1.35093	-1.26124	2.63712
SARNP	SARNP	1	0.191972	-1.35093	-1.26124	2.63712
IARS	IARS	1	0.528736	0.551159	0.88092	-1.75073
MED22	MED22	1	-0.121874	1.70772	0.491693	-1.86777
RPL7A	RPL7A	1	-0.121874	1.70772	0.491693	-1.86777
SLTM	SLTM	1	-0.355392	0.721549	0.672081	-0.867771
KBTBD2	KBTBD2	1	-2.3483	0.113335	0.653349	1.74901
RSL24D1	RSL24D1	1	0.0363617	0.536854	0.79744	-1.21016
C20orf72	C20orf72	1	-0.505028	-4.44466	1.80877	3.28797
ZNF79	ZNF79	1	0.463088	2.21196	-3.32585	0.796263
NUPL2	NUPL2	1	1.85118	-0.846401	-0.0441256	-0.817846
LOC729013	LOC729013	1	0.87409	0.493939	-0.163288	-1.075
ZBED5	ZBED5	1	0.87409	0.493939	-0.163288	-1.075
EEF1B2	EEF1B2	1	0.455006	-0.365077	1.55436	-1.52567
NDUFS1	NDUFS1	1	0.455006	-0.365077	1.55436	-1.52567
ZNF248	ZNF248	1	-0.0434476	-1.44132	0.466479	1.10919
COQ10B	COQ10B	1	0.364416	0.442503	-0.193112	-0.525665
SNX5	SNX5	1	-0.453405	-4.55569	1.80877	3.28797
HINT1	HINT1	1	-0.440783	-0.51831	0.962089	0.0377641
ODC1	ODC1	1	0.0200189	0.0870095	1.12555	-1.19734
SNRPB2	SNRPB2	1	-1.02826	-1.74834	1.17405	1.63174
MYL6	MYL6	1	1.3072	1.64516	-1.47053	-1.46293
RNF10	RNF10	1	1.07643	-0.466533	0.623005	-1.2231
TAF7	TAF7	1	0.147527	0.554504	0.898113	-1.59125
MIR4754	MIR4754	1	1.58968	-1.31385	1.81752	-2.08678
RUNX1	RUNX1	1	0.751862	-0.544912	1.20725	-1.41761
MICA	MICA	1	1.1814	-0.685821	-1.3621	0.84976
TUT1	TUT1	1	-1.1669	0.513838	-0.452385	1.08839
UFC1	UFC1	1	0.307199	0.663864	0.24713	-1.23616
ANKMY2	ANKMY2	1	1.42222	0.306263	-1.89984	0.152407
BZW2	BZW2	1	1.42222	0.306263	-1.89984	0.152407
C8orf40	C8orf40	1	-0.277015	0.726748	-0.93721	0.466297
UAP1	UAP1	1	1.37873	1.44476	0.464092	-3.31708
JMJD1C	JMJD1C	1	1.92228	1.85506	0.395612	-4.21016
EEF2	EEF2	1	-0.536912	0.287287	-0.498188	0.703581
LOC100289561	LOC100289561	1	-0.0626582	-1.66427	0.153465	1.52745
LOC100630923	LOC100630923	1	-0.0626582	-1.66427	0.153465	1.52745
WASL	WASL	1	0.246059	0.422504	0.728188	-1.44766
PCIF1	PCIF1	1	-0.499781	0.185236	-1.6416	1.89836
UGGT1	UGGT1	1	0.759539	-2.79016	1.09913	0.821685
NFKBIZ	NFKBIZ	1	-0.396237	-2.22227	1.80217	0.700158
TAF15	TAF15	1	0.444159	0.416081	-0.0429936	-0.940703
MAD2L1BP	MAD2L1BP	1	0.997936	0.0672383	0.87913	-2.08678
PCK2	PCK2	1	-1.235	0.646726	1.29043	-0.847593
ECD	ECD	1	0.924716	-0.343123	-1.00172	0.263252
FAM149B1	FAM149B1	1	0.924716	-0.343123	-1.00172	0.263252
ZNF837	ZNF837	1	0.342677	0.0765762	-0.791319	0.2113
LOC645212	LOC645212	1	-0.507658	1.52198	0.00376451	-1.18463
AGA	AGA	1	1.16992	-0.555692	0.125548	-0.908994
DDX6	DDX6	1	-0.396237	0.0916225	0.546112	-0.417605
TRIM25	TRIM25	1	1.89913	-0.132114	1.19723	-3.15954
RPSA	RPSA	1	1.74414	0.0881642	-0.969106	-1.06332
DUSP1	DUSP1	1	0.00164033	1.34927	0.810024	-2.37366
INTS6	INTS6	1	1.25927	-1.15242	0.109349	-0.462929
LATS1	LATS1	1	-0.292807	-0.754533	0.203921	0.593506
SELT	SELT	1	1.97315	0.175491	-1.15226	-1.24933
THAP9	THAP9	1	0.584135	-2.36666	1.0764	0.437809
COMMD10	COMMD10	1	-0.17733	0.289296	0.692614	-1.11063
TNFRSF10B	TNFRSF10B	1	0.348506	1.76984	0.121515	-2.55809
ETS2	ETS2	1	-0.0113654	1.16841	0.880323	-2.37366
LRRC28	LRRC28	1	0.759539	0.373152	0.105271	-1.57457
PIGK	PIGK	1	-0.0762594	0.158004	0.0522359	-0.47836
USP8	USP8	1	-0.994665	2.13221	0.973321	-2.46293
FDXR	FDXR	1	1.25074	-0.0333851	-3.44041	1.86053
DNAJC9	DNAJC9	1	0.970794	0.331833	0.646349	-2.31708
C16orf72	C16orf72	1	0.286094	0.714089	1.06016	-2.43256
USP53	USP53	1	-0.00950023	-0.458081	0.897523	-0.808065
TOR1AIP1	TOR1AIP1	1	0.807938	-1.05234	-0.405079	0.263252
NDUFAF1	NDUFAF1	1	-1.21337	1.4225	0.792376	-1.38816
C5orf34	C5orf34	1	1.76935	1.2998	-1.91633	-1.55809
RPL8	RPL8	1	1.72691	0.898484	-0.478161	-2.55809
TMEM39A	TMEM39A	1	-0.821055	0.922633	-1.94988	1.43575
ACBD6	ACBD6	1	0.797322	1.04422	-2.74457	0.486307
LARS	LARS	1	0.211294	0.307255	0.124541	-1.06332
TNPO3	TNPO3	1	0.328001	0.469337	-0.289154	-0.930055
TPI1P2	TPI1P2	1	0.328001	0.469337	-0.289154	-0.930055
HSPA5	HSPA5	1	2.69151	1.91322	0.9889	-6.01752
RPS5	RPS5	1	1.58968	-1.31385	1.38346	-2.08678
RPS10	RPS10	1	1.493	-0.338461	0.812527	-2.40281
RPS10-NUDT3	RPS10-NUDT3	1	1.493	-0.338461	0.812527	-2.40281
EIF5	EIF5	1	1.25695	-4.47163	0.113416	2.66372
SMEK2	SMEK2	1	0.993293	1.25321	-1.31488	-1.37366
PTRH2	PTRH2	1	-0.660246	-0.153789	-1.38486	1.74403
VMP1	VMP1	1	-0.660246	-0.153789	-1.38486	1.74403
YWHAE	YWHAE	1	0.235088	-0.170261	0.761611	-1.2896
TIGD5	TIGD5	1	0.145854	0.116733	1.25957	-1.99515
EIF3H	EIF3H	1	0.864969	0.355041	-3.5391	1.84512
HIF1A	HIF1A	1	0.193592	-0.179957	-0.742726	0.230409
MBNL2	MBNL2	1	0.778014	0.962214	0.19051	-2.43256
H3F3A	H3F3A	1	0.813217	1.41194	-0.44489	-2.2896
H3F3AP4	H3F3AP4	1	0.813217	1.41194	-0.44489	-2.2896
DPY30	DPY30	1	0.185473	-0.397032	1.39728	-1.69559
RABGEF1	RABGEF1	1	0.0417684	-1.71977	-0.291841	1.45619
PLK1S1	PLK1S1	1	-0.239368	-1.842	0.836712	0.710402
CALM1	CALM1	1	-0.224147	-1.31996	0.279161	0.723949
CHMP4C	CHMP4C	1	-0.146258	-1.06	-0.0407323	0.696727
TUBA1B	TUBA1B	1	1.7834	-0.0346413	-0.418228	-1.88824
C10orf103	C10orf103	1	0.769349	0.331833	0.646349	-2.31708
LOC153684	LOC153684	1	-0.531549	-1.81153	-0.584488	2.35208
HNRNPC	HNRNPC	1	0.485745	-0.527123	2.13508	-2.69559
UBE2D3	UBE2D3	1	-0.666111	0.125757	-0.742726	0.675969
EIF3J	EIF3J	1	-0.507658	1.07016	0.00376451	-1.18463
PPPDE2	PPPDE2	1	0.278481	1.42433	1.04214	-3.37366
XRCC6	XRCC6	1	0.278481	1.42433	1.04214	-3.37366
XBP1	XBP1	1	0.912963	-0.0072554	-0.744565	-0.79835
TOMM20	TOMM20	1	1.41876	-0.0587184	1.06437	-3.06332
EEF1D	EEF1D	1	0.145854	-0.0523433	1.25957	-1.99515
UBAP2	UBAP2	1	0.132402	-0.126746	-1.06926	0.387623
TINF2	TINF2	1	0.638674	1.02204	-0.0384746	-2.31708
CHCHD5	CHCHD5	1	-0.288277	0.204529	0.861708	-1.47836
FLJ40852	FLJ40852	1	0.805821	-2.31691	-0.835713	1.64248
SSBP1	SSBP1	1	0.805821	-2.31691	-0.835713	1.64248
MEIS1	MEIS1	1	-0.76334	-2.60709	1.20535	1.44601
USP32	USP32	1	-1.60007	-0.982802	-1.30399	3.15616
LYSMD1	LYSMD1	1	-0.976333	-0.355627	-0.825945	1.38336
SCNM1	SCNM1	1	-0.976333	-0.355627	-0.825945	1.38336
SOCS1	SOCS1	1	0.139144	-0.695722	1.01087	-1.27605
COPS4	COPS4	1	1.76881	1.26806	0.980018	-4.84759
IDH3B	IDH3B	1	0.33829	0.289296	-0.559994	-0.898577
ATP6V1G1	ATP6V1G1	1	1.52809	1.01234	-3.96696	0.589812
C9orf156	C9orf156	1	1.16497	0.0554804	0.0991315	-2.15954
ID2	ID2	1	-0.171062	-1.56292	0.674836	0.182154
IQCG	IQCG	1	-0.881176	0.539388	-1.00834	0.462262
RPL35A	RPL35A	1	-0.881176	0.539388	-1.00834	0.462262
RPL10A	RPL10A	1	1.6357	2.01264	0.473615	-5.01752
HNRNPR	HNRNPR	1	0.835179	-2.24535	-0.958396	1.46831
WSB1	WSB1	1	0.975511	-1.71977	-0.879495	0.717191
TMCO7	TMCO7	1	0.140824	0.601352	0.838556	-2.49396
PMAIP1	PMAIP1	1	0.731932	1.56657	-1.64847	-1.57457
ZNF184	ZNF184	1	0.204882	0.0412431	1.03251	-2.21016
BRD2	BRD2	1	-1.23065	-0.441325	-0.324476	1.04857
GSS	GSS	1	0.748559	0.360785	0.632247	-2.69559
MYH7B	MYH7B	1	0.748559	0.360785	0.632247	-2.69559
CCRN4L	CCRN4L	1	0.725227	0.398504	-0.148604	-1.93006
SGK1	SGK1	1	-0.12591	0.724522	-0.258613	-1.30327
ADRM1	ADRM1	1	-0.830903	0.515556	-0.117292	-0.533703
TXNL1	TXNL1	1	-0.577784	0.854378	1.19195	-2.46293
CDV3	CDV3	1	-1.9122	0.201331	-0.935109	1.62814
HSPA4	HSPA4	1	0.668106	-0.605224	0.807516	-1.90899
ACTG1	ACTG1	1	0.433229	-0.159258	-0.992953	-0.338038
LTV1	LTV1	1	0.918852	-3.07027	0.596375	0.494234
RIOK2	RIOK2	1	-0.0530209	0.227765	1.09913	-2.34509
ERAL1	ERAL1	1	-0.0762594	0.258858	0.328101	-1.59125
MORF4L2	MORF4L2	1	-1.11785	1.12632	-2.14982	1.0593
ATAD1	ATAD1	1	-1.33423	0.097368	0.0878081	0.0323302
CFL1P1	CFL1P1	1	-1.33423	0.097368	0.0878081	0.0323302
COMMD6	COMMD6	1	-0.0301507	-2.43136	-0.111348	1.45212
MRPS35	MRPS35	1	-0.379278	0.95843	0.483075	-2.18463
DHX29	DHX29	1	1.17813	0.848939	-1.52639	-1.6252
SKIV2L2	SKIV2L2	1	1.17813	0.848939	-1.52639	-1.6252
MRPS27	MRPS27	1	1.25229	-1.63349	-1.40799	0.654907
LOC100130581	LOC100130581	1	1.19602	0.152495	-2.87546	0.374799
DHX15	DHX15	1	0.281531	0.0244535	-1.09483	-0.366467
TM2D2	TM2D2	1	-0.489346	-1.44466	-0.155927	0.933766
C15orf24	C15orf24	1	0.586603	-0.902632	-2.66579	1.82169
PGBD4	PGBD4	1	0.586603	-0.902632	-2.66579	1.82169
MRPL35	MRPL35	1	-0.520882	-1.61835	0.300721	0.665476
ARFGEF2	ARFGEF2	1	-0.320288	-2.373	0.381349	1.10402
STAG3L2	STAG3L2	1	0.954643	0.0111231	0.158394	-2.34509
PMS2P5	PMS2P5	1	0.950816	0.0111231	0.158394	-2.34509
FBXO5	FBXO5	1	-0.134015	0.294307	-0.390608	-0.995151
GTF3C6	GTF3C6	1	-0.481569	-2.1174	1.60254	-0.249334
GLUL	GLUL	1	1.48905	-3.14427	1.13957	-0.732116
PSMB4	PSMB4	1	-0.76334	-4.31691	1.11646	2.7104
PA2G4	PA2G4	1	-1.31567	0.756828	1.15248	-1.84759
ZNRD1	ZNRD1	1	1.25074	-2.45808	0.657533	-0.704635
ZNRD1-AS1	ZNRD1-AS1	1	1.25074	-2.45808	0.657533	-0.704635
NUSAP1	NUSAP1	1	0.938308	1.98316	-2.14496	-2.04024
MAPK6	MAPK6	1	-0.107838	-1.66817	-1.21207	1.71719
CENPC1	CENPC1	1	1.63986	0.427986	-0.657102	-2.69559
EBP	EBP	1	1.13662	0.764793	-0.301283	-2.88824
RPS6KB1	RPS6KB1	1	-5.51823	1.26958	0.920335	2.03912
TUBD1	TUBD1	1	-5.51823	1.26958	0.920335	2.03912
PCCB	PCCB	1	-1.26584	-0.192521	1.2499	-1.08678
EPRS	EPRS	1	-0.455943	0.550321	0.410563	-1.80806
PACSIN2	PACSIN2	1	-1.43076	-1.3572	0.13658	1.34662
NSMCE1	NSMCE1	1	-1.06653	-1.4853	0.321963	0.922061
YWHAQ	YWHAQ	1	-0.0151029	-0.101516	0.28097	-1.47836
USP15	USP15	1	0.778014	-0.309284	-0.169451	-1.6252
RPL17	RPL17	1	-5.14626	1.81412	0.82374	1.16983
RPL17-C18ORF32	RPL17-C18ORF32	1	-5.14626	1.81412	0.82374	1.16983
NUDT8	NUDT8	1	0.533861	-0.458081	0.5134	-1.93006
LRPPRC	LRPPRC	1	0.344137	-0.855252	1.57257	-2.40281
EPM2AIP1	EPM2AIP1	1	0.91591	-0.844197	0.578834	-1.99515
MLH1	MLH1	1	0.91591	-0.844197	0.578834	-1.99515
ID3	ID3	1	-1.83751	2.15965	-0.366337	-1.30327
ADAR	ADAR	1	0.823717	0.0566605	0.329849	-2.55809
NFE2L1	NFE2L1	1	1.31541	-1.14698	-2.73722	1.2161
TRIM28	TRIM28	1	1.84912	-0.267333	-0.507526	-2.43256
UBE2Z	UBE2Z	1	-1.08213	-0.516554	-0.490453	0.727316
ZNF280C	ZNF280C	1	0.204882	0.837312	-0.556759	-1.84759
STAG3L3	STAG3L3	1	1.37374	-2.72381	-0.688619	0.675969
HM13	HM13	1	-1.40602	-1.36666	-0.364922	1.77364
RBM14	RBM14	1	0.508052	0.426161	-0.924647	-1.37366
RBM14-RBM4	RBM14-RBM4	1	0.508052	0.426161	-0.924647	-1.37366
MIR3184	MIR3184	1	-0.26584	-1.74422	-0.402173	1.03233
MIR423	MIR423	1	-0.26584	-1.74422	-0.402173	1.03233
NSRP1	NSRP1	1	-0.26584	-1.74422	-0.402173	1.03233
PMS2L2	PMS2L2	1	1.35359	-2.72381	-0.688619	0.675969
CCDC94	CCDC94	1	-1.15036	-0.255568	-1.382	1.38549
PPP2R3C	PPP2R3C	1	-1.88459	0.919393	1.77097	-2.21016
DHRS2	DHRS2	1	-5.21337	-1.89121	3.43656	2.24927
NAA38	NAA38	1	0.807938	-0.800805	0.810024	-2.26263
EYA3	EYA3	1	0.976452	-0.282176	-0.855449	-1.2896
PCBP2	PCBP2	1	0.103394	0.289296	0.494814	-2.34509
IL6ST	IL6ST	1	0.233514	-2.25118	-0.149822	0.703581
LOC100505876	LOC100505876	1	0.370158	-1.38898	-0.692164	0.23987
HIST1H2AL	HIST1H2AL	1	2.07379	0.833186	-4.50129	0.122033
BRD8	BRD8	1	0.0291211	0.771277	-3.17937	0.904323
KIF20A	KIF20A	1	0.0291211	0.771277	-3.17937	0.904323
SLC25A6	SLC25A6	1	-1.51823	-0.546703	-0.178123	0.760559
40605	40605	1	-4.28376	0.184156	1.58287	1.01866
RIOK1	RIOK1	1	0.446878	-3.09102	-0.992953	2.13603
LOC100499177	LOC100499177	1	0.584135	-2.41819	0.0233489	0.308911
DDX39B	DDX39B	1	1.39361	0.41332	-0.795126	-2.52567
CAGE1	CAGE1	1	0.431857	-3.09102	-0.992953	2.13603
SEC11A	SEC11A	1	1.24918	1.52795	-2.39349	-1.90899
E2F3	E2F3	1	1.82581	0.345416	-0.695717	-3.01752
NF1	NF1	1	0.139144	0.0590178	-3.30399	1.53707
GAPVD1	GAPVD1	1	-0.686827	0.566981	0.128565	-1.59125
PSMC6	PSMC6	1	0.859876	-1.61459	-2.78185	1.93085
VPS25	VPS25	1	-0.651494	-0.0396769	0.0125015	-0.930055
GFOD2	GFOD2	1	-1.24814	-0.818005	-0.179366	0.633533
PIGB	PIGB	1	0.906063	1.1613	-0.571373	-3.11063
SRP68	SRP68	1	1.01453	-0.0975725	-0.186848	-2.34509
FAM177A1	FAM177A1	1	0.084308	-1.26291	0.697363	-1.14715
CTNND1	CTNND1	1	-0.512933	0.694512	-1.90806	0.0962238
XRCC6BP1	XRCC6BP1	1	0.87409	1.20026	-1.80469	-1.90899
RINT1	RINT1	1	1.16167	0.644373	-0.8876	-2.55809
OGT	OGT	1	0.426356	-0.171642	-0.111348	-1.7887
PTRF	PTRF	1	0.149198	0.86923	-0.222284	-2.46293
FAM46C	FAM46C	1	1.19521	-2.00479	-1.6975	0.83735
ARL4A	ARL4A	1	0.820575	-0.210864	0.489348	-2.76959
BLOC1S2	BLOC1S2	1	-1.65149	1.15415	0.911604	-2.08678
OSGIN1	OSGIN1	1	-0.791909	-0.184133	0.766138	-1.46293
TPRN	TPRN	1	0.263133	1.02867	-0.339684	-2.6252
EIF3A	EIF3A	1	-0.00763749	0.768398	-0.609406	-1.82769
BST2	BST2	1	0.0108589	1.84074	-4.68685	1.15741
IREB2	IREB2	1	-0.364899	0.582631	0.299829	-2.21016
MYO19	MYO19	1	0.382995	0.770558	-0.126854	-2.73212
PIGW	PIGW	1	0.382995	0.770558	-0.126854	-2.73212
OIP5	OIP5	1	0.480446	1.98316	-2.14496	-2.04024
NEU1	NEU1	1	-0.695797	-2.842	2.13858	-0.324031
FARSA	FARSA	1	0.0543059	0.392909	0.487782	-2.65997
MCEE	MCEE	1	0.154198	0.727489	0.303393	-2.93006
MPHOSPH10	MPHOSPH10	1	0.154198	0.727489	0.303393	-2.93006
HNRPLL	HNRPLL	1	1.06762	-0.805086	-0.516925	-1.49396
TOB2	TOB2	1	0.604981	-2.77328	0.968278	-0.558087
KHDRBS1	KHDRBS1	1	1.19359	-0.276221	-0.352248	-2.37366
ORMDL1	ORMDL1	1	-1.00578	-2.10679	0.249904	1.03776
PMS1	PMS1	1	-1.00578	-2.10679	0.249904	1.03776
PTBP1	PTBP1	1	-0.450872	-0.124069	1.4748	-2.73212
SRSF10	SRSF10	1	0.441434	1.11277	0.711517	-4.11063
MED1	MED1	1	-0.334227	-0.18274	0.570723	-1.90899
HNRNPU	HNRNPU	1	-0.406018	1.31369	-1.33414	-1.43256
MT1X	MT1X	1	-0.107838	1.20772	0.0564666	-3.01752
PNPLA8	PNPLA8	1	1.493	1.27466	-2.37628	-2.26263
ANKRD30BL	ANKRD30BL	1	-0.254751	-1.66817	-0.294532	0.326778
FBXO31	FBXO31	1	-1.13401	0.615835	1.24852	-2.6252
TIMELESS	TIMELESS	1	-0.418338	0.585087	0.311381	-2.37366
TMEM18	TMEM18	1	1.27313	1.31812	0.348947	-4.84759
TRAF3IP2-AS1	TRAF3IP2-AS1	1	1.44212	-3.74012	0.0265873	0.36186
LOC550112	LOC550112	1	-1.53423	0.216194	1.61586	-2.21016
FAM114A2	FAM114A2	1	-4.47641	0.355041	0.706814	1.50015
MFAP3	MFAP3	1	-4.47641	0.355041	0.706814	1.50015
RAB11FIP1	RAB11FIP1	1	0.766087	-0.82017	-2.82789	0.965475
MITD1	MITD1	1	-0.215521	0.677736	-0.591091	-1.7887
MRPL30	MRPL30	1	-0.215521	0.677736	-0.591091	-1.7887
ABCD1	ABCD1	1	0.832062	-0.98038	1.07379	-2.84759
BCAP31	BCAP31	1	0.832062	-0.98038	1.07379	-2.84759
GIN1	GIN1	1	0.950816	0.95337	-0.0612126	-3.76959
MTIF3	MTIF3	1	-1.65732	-0.546703	0.990006	-0.713738
MKKS	MKKS	1	-0.140124	-1.03464	1.17405	-1.93006
TAF4	TAF4	1	0.898136	-1.73602	0.990559	-2.08678
SNF8	SNF8	1	-0.286018	-2.7566	-0.0600671	1.16488
LOC728752	LOC728752	1	-1.7728	-0.0384163	-1.93301	1.79626
ZNF566	ZNF566	1	-1.7728	-0.0384163	-1.93301	1.79626
NASP	NASP	1	1.10167	-1.26881	0.988346	-2.76959
NR1H3	NR1H3	1	0.651698	-0.109436	1.09708	-3.6252
MFAP1	MFAP1	1	0.319123	-1.14698	0.754467	-1.93006
GTPBP2	GTPBP2	1	1.31317	-1.28068	0.87913	-2.93006
GUSBP1	GUSBP1	1	-0.107838	0.820043	0.189547	-2.93006
USP3	USP3	1	0.427733	-2.25703	-0.669277	0.458215
KIAA0391	KIAA0391	1	-1.88459	0.919393	1.12152	-2.21016
TMEM167B	TMEM167B	1	0.351412	-0.208026	-0.147387	-2.08678
PPM1D	PPM1D	1	0.991431	-0.53599	-4.29319	1.73235
SON	SON	1	0.889166	-4.77328	-0.363508	2.13983
MIR4733	MIR4733	1	0.139144	-0.466533	-3.30399	1.52164
NUP133	NUP133	1	1.73805	-2.64496	-2.38773	1.18461
UBLCP1	UBLCP1	1	-0.250339	0.513838	-0.785628	-1.59125
MIR632	MIR632	1	-0.341247	0.284268	0.100156	-2.18463
ZNF207	ZNF207	1	-0.341247	0.284268	0.100156	-2.18463
ROD1	ROD1	1	0.335358	0.382594	-0.204457	-2.65997
HARS	HARS	1	0.169097	0.270094	-0.947764	-1.65997
HARS2	HARS2	1	0.169097	0.270094	-0.947764	-1.65997
ATP5G1	ATP5G1	1	-0.707845	0.759729	-1.76309	-0.462929
ANAPC1	ANAPC1	1	0.579185	-3.79016	0.539326	0.482328
RNF114	RNF114	1	-1.06266	-0.674027	-1.11372	0.658439
CCDC88A	CCDC88A	1	0.602544	-0.681879	0.175028	-2.2896
TSFM	TSFM	1	-0.550408	-2.62969	-0.159603	1.13477
AMMECR1L	AMMECR1L	1	-1.04345	0.198126	-1.39638	0.0103877
TGIF1	TGIF1	1	0.572975	1.2183	-1.34247	-2.69559
MTHFD1	MTHFD1	1	-0.308774	0.0613713	-0.105428	-1.90899
MUTYH	MUTYH	1	0.34996	0.911587	1.03143	-4.55809
TOE1	TOE1	1	0.34996	0.911587	1.03143	-4.55809
XPOT	XPOT	1	-0.450872	-3.95162	1.17551	0.942484
LOC440600	LOC440600	1	0.817426	0.0184095	0.133579	-3.26263
UQCC	UQCC	1	-0.645688	1.21989	-0.85148	-2.01752
SLC20A2	SLC20A2	1	-0.277015	-1.5593	-0.93721	0.466297
MED17	MED17	1	-2.14626	1.65921	-2.75936	0.936678
NANP	NANP	1	-0.92621	-2.49219	-0.381995	1.46024
MTMR2	MTMR2	1	1.37659	0.58345	-2.1161	-2.18463
MDH2	MDH2	1	0.975511	-0.511298	-0.117292	-2.69559
STYXL1	STYXL1	1	0.975511	-0.511298	-0.117292	-2.69559
C1orf43	C1orf43	1	-0.782323	0.2496	0.579569	-2.40281
UBAP2L	UBAP2L	1	-0.782323	0.2496	0.579569	-2.40281
REEP5	REEP5	1	-1.35776	-0.403509	1.28683	-1.88824
C5orf51	C5orf51	1	0.0417684	1.27922	-2.22485	-1.46293
RBM25	RBM25	1	0.0453617	-1.15515	0.0774364	-1.34509
DDX27	DDX27	1	-0.0665312	-0.138852	0.13458	-2.31708
CCT5	CCT5	1	0.961315	1.30626	-4.33691	-0.359307
FAM173B	FAM173B	1	0.961315	1.30626	-4.33691	-0.359307
ARL5A	ARL5A	1	-2.50766	0.232994	1.30784	-1.46293
HIAT1	HIAT1	1	-0.189948	0.608612	0.30961	-3.15954
SFR1	SFR1	1	-1.55584	-0.683848	-0.638176	0.421274
FAM200B	FAM200B	1	0.0999424	-0.449679	0.412214	-2.52567
EME1	EME1	1	-0.194179	0.833186	-0.186848	-2.93006
MRPL27	MRPL27	1	-0.194179	0.833186	-0.186848	-2.93006
WDR6	WDR6	1	-0.2703	-0.0897176	-1.75194	-0.366467
PHF20	PHF20	1	-1.63415	-3.35406	0.867739	1.63712
PTPN1	PTPN1	1	0.7297	0.23508	-0.717223	-2.73212
DDX21	DDX21	1	0.816375	0.28326	0.601451	-4.21016
LDHA	LDHA	1	0.707193	-0.898052	0.651952	-2.97312
FLJ31306	FLJ31306	1	-0.331894	-3.28068	-0.349447	1.43986
LINC00052	LINC00052	1	0.0596459	0.162396	-4.00172	1.25628
CHURC1	CHURC1	1	-0.0226072	-1.59222	-3.05549	2.14235
CHURC1-FNTB	CHURC1-FNTB	1	-0.0226072	-1.59222	-3.05549	2.14235
C15orf40	C15orf40	1	0.316151	-1.56655	1.34722	-2.6252
SAV1	SAV1	1	-0.308774	-0.963534	0.296256	-1.55809
RBM4	RBM4	1	-0.965445	0.0208301	-1.1547	-0.44009
DAD1	DAD1	1	-3.62841	-0.418189	-0.314881	1.80426
TBCC	TBCC	1	-0.00950023	-0.170261	-0.855449	-1.52567
EIF3L	EIF3L	1	-0.507658	-1.2541	0.789837	-1.59125
MAP1LC3B	MAP1LC3B	1	-1.13401	-0.0625571	1.24852	-2.6252
C12orf48	C12orf48	1	0.395718	0.73045	-4.65884	0.948266
CCDC43	CCDC43	1	-0.608511	0.362694	-0.171923	-2.18463
TNPO1	TNPO1	1	0.711723	0.243395	-0.558375	-3.01752
RPS3	RPS3	1	1.25384	0.585904	-1.96696	-2.49396
TRIM4	TRIM4	1	0.241367	-4.26881	1.91539	-0.509724
INTS2	INTS2	1	-0.12591	0.681566	-4.29319	1.1066
DNAJC27	DNAJC27	1	0.756254	0.206657	1.24064	-4.84759
DNAJC27-AS1	DNAJC27-AS1	1	0.756254	0.206657	1.24064	-4.84759
CTH	CTH	1	-0.558566	0.550321	-1.88354	-0.76013
RBM15	RBM15	1	0.817426	-0.363498	0.133579	-3.26263
ADH5	ADH5	1	0.452302	-0.775382	-0.609406	-1.75073
LOC100507053	LOC100507053	1	0.452302	-0.775382	-0.609406	-1.75073
MALAT1	MALAT1	1	0.657579	0.268057	-0.0520743	-3.55809
DTL	DTL	1	0.639863	0.186314	-1.46143	-2.06332
INTS7	INTS7	1	0.639863	0.186314	-1.46143	-2.06332
STIM2	STIM2	1	-1.71695	-0.516554	-1.70106	1.2161
MED8	MED8	1	-0.12591	-0.388977	-0.100709	-2.11063
SZT2	SZT2	1	-0.12591	-0.388977	-0.100709	-2.11063
NCL	NCL	1	-0.327241	0.246501	-0.0669535	-2.59125
POC5	POC5	1	-1.59446	0.241321	-3.70106	2.28626
KIAA1715	KIAA1715	1	1.45973	-1.54491	-0.604388	-2.08678
AGPS	AGPS	1	0.0685023	-0.592218	0.549117	-2.80806
LOC100130691	LOC100130691	1	0.0685023	-0.592218	0.549117	-2.80806
HIST1H3F	HIST1H3F	1	1.36082	1.92554	-4.18935	-1.90899
ZNF187	ZNF187	1	0.662267	0.0578396	0.0878081	-3.6252
CLNS1A	CLNS1A	1	-3.45594	1.45822	-1.79322	0.965475
MAN1A1	MAN1A1	1	0.673921	-0.400267	0.667248	-3.76959
SLX1A	SLX1A	1	0.84449	0.0328727	-1.40799	-2.31708
SLX1B	SLX1B	1	0.84449	0.0328727	-1.40799	-2.31708
RPAP3	RPAP3	1	1.3637	-0.654584	-1.09483	-2.46293
THTPA	THTPA	1	-0.555841	-0.532437	1.10833	-2.88824
MRPL45	MRPL45	1	0.12902	-0.0459962	-0.869427	-2.08678
MRPL45P2	MRPL45P2	1	-0.268068	-0.11474	-0.795126	-1.69559
EIF6	EIF6	1	-0.510293	-0.715732	0.605788	-2.26263
S100A13	S100A13	1	-0.0549432	0.248568	-4.20953	1.12714
ACP2	ACP2	1	0.651698	-1.27177	1.09708	-3.37366
CYB5B	CYB5B	1	-0.507658	-0.658452	0.25911	-1.99515
TMSB10	TMSB10	1	0.0543059	-1.36983	0.873745	-2.46293
TAF11	TAF11	1	1.24606	-2.90493	-1.08083	-0.172028
FLJ10038	FLJ10038	1	0.3929	0.280232	-1.32585	-2.26263
CCDC7	CCDC7	1	-0.0665312	-0.55209	0.0135899	-2.31708
PTK2B	PTK2B	1	-2.36729	-0.544912	-0.764951	0.744033
TRIM35	TRIM35	1	-2.36729	-0.544912	-0.764951	0.744033
GCH1	GCH1	1	-0.502402	0.578529	0.191472	-3.21016
IST1	IST1	1	-0.0244894	-0.258501	0.712187	-3.37366
ANAPC7	ANAPC7	1	-0.951054	-0.134805	-0.0600671	-1.80806
COX5B	COX5B	1	1.89664	0.0507502	-2.88354	-2.04024
ZNF518A	ZNF518A	1	-0.215521	-1.89577	0.255435	-1.1227
SF3B4	SF3B4	1	-0.572267	-2.62969	0.0554101	0.152407
SLC39A6	SLC39A6	1	1.22641	-2.36666	-0.146171	-1.71374
PPIB	PPIB	1	0.465772	-1.56655	0.65614	-2.55809
BZW1	BZW1	1	-4.35776	-0.466533	0.578834	1.23278
ENPP3	ENPP3	1	-0.00577715	-3.77328	1.78283	-1.02883
FAM27C	FAM27C	1	-0.329566	-0.240995	-1.68332	-0.7887
LOC541471	LOC541471	1	-0.0039192	-0.222268	0.200102	-3.01752
CNOT2	CNOT2	1	-0.192062	-1.99988	0.489348	-1.34509
MATL2963	MATL2963	1	-0.0762594	-0.0233751	-1.28246	-1.69559
NDUFA7	NDUFA7	1	1.57857	2.14918	-5.31488	-1.49396
RPS28	RPS28	1	1.57857	2.14918	-5.31488	-1.49396
TMSB4X	TMSB4X	1	0.494972	0.961584	-3.33691	-1.2231
KDM1A	KDM1A	1	0.387248	-1.12006	-0.504407	-1.86777
AK1	AK1	1	-0.555841	0.844846	-1.14982	-2.26263
KCTD20	KCTD20	1	0.295177	-0.184133	-0.648469	-2.59125
PXT1	PXT1	1	0.295177	-0.184133	-0.648469	-2.59125
YARS2	YARS2	1	-0.919189	-2.8597	-1.02165	1.66898
AMN1	AMN1	1	0.483098	0.305271	-0.820116	-3.11063
LOC100286844	LOC100286844	1	-0.274773	-1.74422	-2.09718	0.968324
NCKAP5L	NCKAP5L	1	-0.274773	-1.74422	-2.09718	0.968324
ICAM1	ICAM1	1	0.842426	-0.408385	-0.72628	-2.88824
EIF2S2	EIF2S2	1	0.273893	-0.918777	-0.28246	-2.26263
CBLN3	CBLN3	1	-0.677912	-0.689773	-0.731741	-1.11063
KHNYN	KHNYN	1	-0.677912	-0.689773	-0.731741	-1.11063
GNAS	GNAS	1	-1.0588	-0.641128	-0.332752	-1.18463
EIF4E	EIF4E	1	0.996081	-4.17718	-1.88354	1.83267
TMX4	TMX4	1	-1.99836	-0.846401	-0.750096	0.353169
BTD	BTD	1	0.106837	-0.699702	-1.48583	-1.18463
HACL1	HACL1	1	0.106837	-0.699702	-1.48583	-1.18463
CRYZ	CRYZ	1	-1.03964	-0.637306	0.447274	-2.04024
TYW3	TYW3	1	-1.03964	-0.637306	0.447274	-2.04024
USF1	USF1	1	0.485745	-0.826683	-0.667532	-2.26263
RPL35	RPL35	1	-1.26139	1.64907	-1.66579	-1.99515
EIF1B	EIF1B	1	1.04177	-5.34157	-0.119677	1.14235
FLJ33065	FLJ33065	1	1.04177	-5.34157	-0.119677	1.14235
RAE1	RAE1	1	-1.25254	0.696027	0.594921	-3.31708
COPS5	COPS5	1	-0.617005	0.236122	-0.804686	-2.11063
MRPL1	MRPL1	1	1.04805	-1.92809	-0.655372	-1.76959
VPS33B	VPS33B	1	-0.461032	-0.385767	-2.85148	0.391873
MRFAP1	MRFAP1	1	0.203274	-1.31996	-3.77431	1.58239
ABCA11P	ABCA11P	1	-1.06266	0.546126	-0.00502574	-2.80806
SEC23B	SEC23B	1	-1.68088	-0.254104	1.4056	-2.80806
GCFC1	GCFC1	1	0.613479	0.234037	-1.75565	-2.43256
NICN1	NICN1	1	-2.23065	-1.77748	-0.190603	0.855926
FASN	FASN	1	-0.510293	0.126881	-0.306707	-2.65997
LOC100268168	LOC100268168	1	-1.17524	1.79904	1.23271	-5.21016
SUZ12	SUZ12	1	0.325047	-0.137502	-0.735394	-2.80806
NIF3L1	NIF3L1	1	0.630324	0.667731	-2.30943	-2.34509
KLHL21	KLHL21	1	0.491025	-2.83323	0.65962	-1.67767
LINC00152	LINC00152	1	0.0895383	0.150286	-1.3231	-2.2896
LOC100506207	LOC100506207	1	0.304203	0.335727	-0.699279	-3.31708
SLC35B3	SLC35B3	1	0.304203	0.335727	-0.699279	-3.31708
LOC643339	LOC643339	1	1.05073	-2.63731	0.341165	-2.13488
NUDT4	NUDT4	1	1.05073	-2.63731	0.341165	-2.13488
NUDT4P1	NUDT4P1	1	1.05073	-2.63731	0.341165	-2.13488
HIST1H3J	HIST1H3J	1	1.88967	-2.37937	-4.89984	2.00346
ATR	ATR	1	-0.453405	0.252693	-1.05321	-2.15954
AARS	AARS	1	-2.90525	1.23299	0.370346	-2.13488
ZNF621	ZNF621	1	0.0218439	-0.788037	-1.42264	-1.24933
LOC100289230	LOC100289230	1	-0.281509	-0.738069	0.100156	-2.52567
MST1	MST1	1	-0.837506	-4.29266	0.869544	0.80903
GOPC	GOPC	1	0.544057	-5.80723	0.991664	0.815372
TXNDC12	TXNDC12	1	-0.657323	-2.30473	0.289981	-0.79835
GLYCTK	GLYCTK	1	-0.534228	-0.0651219	0.0383995	-2.93006
SAP18	SAP18	1	0.547862	-4.842	-0.479692	1.2771
SLC25A5	SLC25A5	1	0.717365	-0.853034	-0.99514	-2.40281
KAT7	KAT7	1	-1.12187	-0.0472634	-1.33691	-1.02883
VDAC1	VDAC1	1	-2.04345	0.0111231	-1.93301	0.412934
RNF181	RNF181	1	-1.13401	-1.05744	-0.168216	-1.19734
SAR1B	SAR1B	1	1.17731	-0.50432	-0.0250018	-4.21016
ZNF397	ZNF397	1	0.771521	1.00869	-2.45841	-2.88824
LINC00273	LINC00273	1	0.587835	-0.0159128	-2.38773	-1.75073
DNAJA1	DNAJA1	1	0.725227	0.252693	-0.00833594	-4.55809
WRAP53	WRAP53	1	-0.0840895	0.557008	-0.861423	-3.21016
C5orf45	C5orf45	1	-1.23937	-0.421471	-0.140107	-1.80806
C5orf56	C5orf56	1	-1.33423	-0.458081	0.498706	-2.31708
CDKN1B	CDKN1B	1	-1.12187	-1.8376	0.78602	-1.44766
NMD3	NMD3	1	0.0200189	-0.47333	0.205827	-3.37366
MAK16	MAK16	1	-0.491948	-0.965929	0.525659	-2.69559
RPL22	RPL22	1	1.22641	0.388229	-2.9584	-2.2896
HNRNPD	HNRNPD	1	-0.683849	-1.55209	-3.1994	1.79466
IL4I1	IL4I1	1	1.20327	-4.07027	-0.135273	-0.642479
NUP62	NUP62	1	1.20327	-4.07027	-0.135273	-0.642479
SPTY2D1	SPTY2D1	1	0.962266	-2.32303	-0.298579	-1.99515
ERN1	ERN1	1	-0.976333	-0.0321301	-0.841606	-1.80806
POM121	POM121	1	0.778014	0.428897	-2.02388	-2.84759
LOC100131089	LOC100131089	1	-0.00021047	-0.55209	0.486215	-3.6252
SRP14	SRP14	1	-0.00763749	-0.55209	0.486215	-3.6252
ACOX1	ACOX1	1	1.74635	-3.91415	-0.270487	-1.27605
TEN1	TEN1	1	1.74635	-3.91415	-0.270487	-1.27605
TEN1-CDK3	TEN1-CDK3	1	1.74635	-3.91415	-0.270487	-1.27605
COQ6	COQ6	1	-1.37687	-0.618348	0.790472	-2.52567
FAM161B	FAM161B	1	-1.37687	-0.618348	0.790472	-2.52567
ARL6IP6	ARL6IP6	1	-0.798335	-5.07027	0.581038	1.54854
NUP85	NUP85	1	-0.0801692	0.0846975	-2.18435	-1.59125
COQ4	COQ4	1	-0.583322	-0.7097	0.180853	-2.65997
TRUB2	TRUB2	1	-0.583322	-0.7097	0.180853	-2.65997
TSPYL4	TSPYL4	1	-0.413397	0.0578396	-4.55192	1.13477
EIF4A3	EIF4A3	1	-1.03204	0.951468	-4.45238	0.757269
ANXA11	ANXA11	1	0.964166	-0.401887	-2.16945	-2.18463
FNTA	FNTA	1	1.17157	-1.4853	-0.713617	-2.76959
GUSBP3	GUSBP3	1	-0.617005	-1.08841	-2.22485	0.132229
MPPE1	MPPE1	1	-1.03204	-3.11209	-1.56811	1.90581
MRPL53	MRPL53	1	-0.152419	0.0800624	-1.87949	-1.88824
HCG25	HCG25	1	-2.35776	0.938083	-1.16452	-1.26263
C20orf177	C20orf177	1	-1.55584	-4.39219	1.04427	1.05126
SCYL3	SCYL3	1	-0.393802	0.544445	-1.45238	-2.55809
ZNF519	ZNF519	1	-0.857497	-0.243898	-1.40217	-1.35931
ADCK3	ADCK3	1	-0.753941	-0.715732	0.412214	-2.80806
LSR	LSR	1	-0.425781	-4.07027	-0.447883	1.0593
GOLGA4	GOLGA4	1	1.34923	-5.67599	-0.757504	1.16239
CHD2	CHD2	1	0.680868	-1.98523	-0.0612126	-2.59125
LOC150776	LOC150776	1	-2.93326	-1.73194	-1.41676	2.11176
KRCC1	KRCC1	1	-0.123891	-5.29266	-0.396379	1.83423
DDX5	DDX5	1	1.8746	-5.39219	1.03626	-1.52567
MED18	MED18	1	1.09215	-0.884399	-2.49509	-1.73212
MIPOL1	MIPOL1	1	-1.07821	-2.99988	-1.00172	1.04588
ARPC5L	ARPC5L	1	0.39853	-2.07027	-0.877476	-1.50972
POU2F1	POU2F1	1	-0.345947	0.0846975	-0.597724	-3.21016
AIFM1	AIFM1	1	-1.63415	0.476409	-1.02388	-1.88824
SNRNP200	SNRNP200	1	-0.60569	-1.86416	-0.35646	-1.24933
SUB1	SUB1	1	-0.103853	-3.91415	1.68101	-1.75073
ELP3	ELP3	1	-0.671999	0.118995	-0.804686	-2.73212
TP53	TP53	1	-0.0840895	0.0625466	-0.861423	-3.21016
RSRC1	RSRC1	1	0.292155	0.60216	-0.294532	-4.69559
HIBADH	HIBADH	1	0.730817	-0.350925	-2.10661	-2.37366
MRPL20	MRPL20	1	-0.261394	-1.27474	-3.96696	1.36834
CBLL1	CBLL1	1	0.464431	-2.07543	0.492474	-3.01752
SLC25A3	SLC25A3	1	0.0755484	0.277198	0.348947	-4.84759
PLAGL2	PLAGL2	1	-0.795118	-0.705693	-0.277126	-2.37366
POFUT1	POFUT1	1	-0.795118	-0.705693	-0.277126	-2.37366
DCAF7	DCAF7	1	-1.72917	0.394776	-0.634761	-2.18463
NKIRAS2	NKIRAS2	1	0.00901986	-0.199548	0.589092	-4.55809
ELL2	ELL2	1	-0.281509	-1.46146	0.203921	-2.6252
C12orf24	C12orf24	1	-1.7728	0.190621	0.386399	-2.97312
KLC4	KLC4	1	0.752961	-1.21086	-1.24814	-2.46293
GGCX	GGCX	1	0.118824	-0.705693	-1.34805	-2.23616
SF3B1	SF3B1	1	-2.02073	-2.66039	-0.113722	0.622727
RBMX	RBMX	1	1.41112	0.864521	-3.60439	-2.84759
EZH2	EZH2	1	0.0363617	0.097368	-1.93721	-2.37366
BAG6	BAG6	1	0.448236	-4.07027	-1.94142	1.38549
GOLGB1	GOLGB1	1	-0.107838	-6.02962	-0.208259	2.15491
SPATA5L1	SPATA5L1	1	-0.386521	0.134725	-2.53273	-1.41761
C4orf34	C4orf34	1	1.09994	-0.977961	-2.57137	-1.76959
LOC728190	LOC728190	1	-1.60007	0.745164	-1.30128	-2.06332
BOLA2	BOLA2	1	0.250736	0.0328727	-1.40799	-3.11063
BOLA2B	BOLA2B	1	0.250736	0.0328727	-1.40799	-3.11063
CFLAR	CFLAR	1	-1.08213	-5.02962	0.567762	1.30891
LMLN	LMLN	1	-1.6227	0.198126	-1.09718	-1.71374
ETFB	ETFB	1	-0.0207275	-1.12809	-0.8876	-2.21016
SECISBP2	SECISBP2	1	-0.683849	-0.14291	0.414688	-3.84759
SEC24D	SEC24D	1	-1.20909	-0.758679	0.896934	-3.21016
GLCE	GLCE	1	-0.322602	-0.0599969	-0.28246	-3.6252
FBXW2	FBXW2	1	-0.518227	-0.109436	0.176972	-3.84759
LOC100288842	LOC100288842	1	-0.518227	-0.109436	0.176972	-3.84759
MRPL15	MRPL15	1	-0.76964	-0.42971	0.588362	-3.69559
CDC37L1	CDC37L1	1	-0.171062	-6.02962	1.23084	0.654907
CBX5	CBX5	1	-0.0899901	-0.155154	-1.28513	-2.80806
WDR82	WDR82	1	-1.10584	0.855734	-0.772435	-3.31708
IRF2BPL	IRF2BPL	1	-1.09394	-1.38898	-2.75936	0.895371
ANKRD36	ANKRD36	1	-0.239368	-0.35877	-0.13648	-3.6252
RAD9B	RAD9B	1	0.375877	0.0196203	-2.49509	-2.26263
VPS29	VPS29	1	0.375877	0.0196203	-2.49509	-2.26263
TFB1M	TFB1M	1	0.566738	-0.641128	0.55511	-4.84759
CREG1	CREG1	1	1.8609	-2.8597	-0.308066	-3.06332
NR2F2	NR2F2	1	-4.79834	0.33767	-0.960531	1.03776
LOC100506963	LOC100506963	1	0.354312	0.284268	-1.50753	-3.55809
PITHD1	PITHD1	1	0.354312	0.284268	-1.50753	-3.55809
C21orf49	C21orf49	1	0.636293	-0.87762	-1.75565	-2.43256
SMYD5	SMYD5	1	-1.38169	-1.28666	1.78315	-3.55809
CAPN7	CAPN7	1	-1.73533	-4.47163	-0.839639	2.59351
COL6A4P1	COL6A4P1	1	-1.73533	-4.47163	-0.839639	2.59351
CCNYL1	CCNYL1	1	-0.192062	-4.64496	0.0319685	0.340034
CCAR1	CCAR1	1	-0.311069	-3.10152	0.330723	-1.38816
LOC400927	LOC400927	1	-1.31567	-3.54134	0.801227	-0.425061
OXA1L	OXA1L	1	0.91591	-2.64496	-0.671025	-2.08678
ABCC5	ABCC5	1	0.295177	0.563664	-3.77431	-1.59125
GLG1	GLG1	1	-0.209085	-2.85082	0.514938	-1.97312
RRAGA	RRAGA	1	-0.969065	-0.975547	-0.419696	-2.15954
SND1	SND1	1	-0.29054	-0.487021	-0.548703	-3.21016
MAT2B	MAT2B	1	-0.710872	-1.87762	-0.390608	-1.55809
AKR1A1	AKR1A1	1	1.2997	1.3722	-4.83571	-2.37366
EIF3M	EIF3M	1	1.8522	1.49001	-5.11135	-2.76959
IDH3G	IDH3G	1	0.606198	-0.493916	-0.224849	-4.43256
SSR4	SSR4	1	0.606198	-0.493916	-0.224849	-4.43256
ING3	ING3	1	-0.683849	0.943197	-1.37628	-3.43256
OR51B5	OR51B5	1	3.76145	-0.918777	-5.89984	-1.49396
C17orf56	C17orf56	1	-1.19206	-3.40513	-0.737223	0.776898
C17orf89	C17orf89	1	-1.19206	-3.40513	-0.737223	0.776898
DDB2	DDB2	1	-0.729173	1.02807	-1.38486	-3.49396
SERPINB1	SERPINB1	1	0.671597	-2.50606	-1.42264	-1.33102
ZNF92	ZNF92	1	0.530019	0.105373	-1.60105	-3.6252
MDC1	MDC1	1	0.783404	-4.7077	1.08004	-1.75073
NBR1	NBR1	1	-1.28376	-0.11076	-0.484294	-2.73212
RANBP6	RANBP6	1	-0.109835	-2.4853	-0.00172312	-2.01752
TPD52L2	TPD52L2	1	-4.47641	0.563664	0.439197	-1.14715
PSME2	PSME2	1	-1.23065	-0.502581	-1.48891	-1.40281
SMN1	SMN1	1	-1.65149	-0.658452	-0.159603	-2.15954
SMN2	SMN2	1	-1.65149	-0.658452	-0.159603	-2.15954
PTCD2	PTCD2	1	1.25229	-1.63349	-1.40799	-2.84759
SEC61A1	SEC61A1	1	-0.0151029	-4.26881	-1.39349	1.02961
GPN3	GPN3	1	-1.7728	-0.312328	0.386399	-2.97312
KDM4B	KDM4B	1	-1.58332	-2.56292	-1.55838	0.99929
LOC644656	LOC644656	1	-0.0645934	-0.818005	-0.513785	-3.31708
BDP1	BDP1	1	-1.68683	-0.939805	0.558097	-2.65997
MAGT1	MAGT1	1	-3.72305	-0.727873	-0.49974	0.220886
PSMB3	PSMB3	1	-5.79834	-0.866393	0.337692	1.56556
PHIP	PHIP	1	-1.71087	0.501758	-3.88354	0.308911
SMA4	SMA4	1	-0.217673	-1.19112	-2.20446	-1.18463
SMA5	SMA5	1	-0.217673	-1.19112	-2.20446	-1.18463
PPP4C	PPP4C	1	-1.00206	0.336699	-0.816243	-3.31708
C1orf31	C1orf31	1	0.716238	1.01051	-3.41676	-3.11063
SLC35E3	SLC35E3	1	-0.666111	0.0684089	-0.00392403	-4.21016
UBE2L3	UBE2L3	1	-0.547698	-3.30473	0.590552	-1.55809
N6AMT1	N6AMT1	1	0.263133	-2.16613	-0.124458	-2.80806
HIST1H2BH	HIST1H2BH	1	0.354312	0.65142	-5.71542	-0.128775
NEK4	NEK4	1	0.768263	-4.11209	0.246204	-1.75073
SYNCRIP	SYNCRIP	1	-0.844139	-0.106791	-0.13648	-3.76959
NOTCH2	NOTCH2	1	-0.515578	0.302289	-5.07387	0.429565
COA5	COA5	1	-1.67495	-0.672071	1.04693	-3.55809
UNC50	UNC50	1	-1.67495	-0.672071	1.04693	-3.55809
POLR2J4	POLR2J4	1	-2.55041	-3.01964	0.53857	0.172306
EED	EED	1	-0.248138	1.36412	-4.16945	-1.80806
SAT2	SAT2	1	-0.961834	-0.713719	-0.403625	-2.80806
SHBG	SHBG	1	-0.961834	-0.713719	-0.403625	-2.80806
C15orf34	C15orf34	1	0.191972	-2.6997	0.423723	-2.80806
HEXA	HEXA	1	0.191972	-2.6997	0.423723	-2.80806
DHFR	DHFR	1	-1.55584	1.13305	-3.35928	-1.13488
LRRC61	LRRC61	1	-1.04727	-2.12809	0.0405368	-1.7887
C17orf90	C17orf90	1	-1.20909	0.426161	-0.527968	-3.6252
CCDC137	CCDC137	1	-1.20909	0.426161	-0.527968	-3.6252
USP16	USP16	1	0.047155	-3.34157	-0.532727	-1.11063
ZCCHC8	ZCCHC8	1	0.550393	-2.4853	-1.12326	-1.88824
TRIM27	TRIM27	1	0.193592	-2.23376	0.0648912	-2.97312
KPNA4	KPNA4	1	0.980211	0.582631	-4.22999	-2.2896
CPSF2	CPSF2	1	-0.864223	0.255779	-2.39927	-1.95143
NDUFB1	NDUFB1	1	-0.864223	0.255779	-2.39927	-1.95143
SMNDC1	SMNDC1	1	-2.0511	1.31467	-1.29858	-2.93006
ATG14	ATG14	1	-0.00950023	-2.34157	0.632955	-3.26263
MICU1	MICU1	1	0.746353	-0.715732	-2.41676	-2.6252
YWHAZ	YWHAZ	1	0.590297	0.00868614	-7.35928	1.72226
GABPB2	GABPB2	1	-0.572267	-1.6878	-4.47663	1.67248
ZFYVE16	ZFYVE16	1	-1.12187	-1.2541	0.461702	-3.15954
C17orf49	C17orf49	1	-1.12591	-0.561112	-1.47969	-1.90899
CENPK	CENPK	1	-0.757067	-3.41819	0.527945	-1.43256
PPWD1	PPWD1	1	-0.757067	-3.41819	0.527945	-1.43256
C11orf10	C11orf10	1	-1.0979	0.940642	-2.72265	-2.21016
FEN1	FEN1	1	-1.0979	0.940642	-2.72265	-2.21016
MIR611	MIR611	1	-1.0979	0.940642	-2.72265	-2.21016
PRC1	PRC1	1	-2.5613	0.607807	-1.20953	-1.93006
MAML1	MAML1	1	-1.33423	-1.95162	-3.65884	1.84976
SSU72	SSU72	1	0.883154	-2.98038	-1.48583	-1.52567
ZNF778	ZNF778	1	-1.28376	-1.92809	-2.79703	0.898361
GRPEL2	GRPEL2	1	1.32874	0.698297	-4.55192	-2.59125
RALGAPA1	RALGAPA1	1	-1.83751	-1.55209	0.124541	-1.86777
NUP43	NUP43	1	-0.134015	-6.61459	-0.345255	1.95833
TMEM101	TMEM101	1	-1.07431	-3.12273	-0.173161	-0.779114
MAP2K7	MAP2K7	1	-2.50766	-0.953996	0.683068	-2.37366
TFPI	TFPI	1	0.0218439	-1.52359	-0.227418	-3.43256
ZC3H15	ZC3H15	1	1.03003	-5.15515	1.21863	-2.26263
LAP3	LAP3	1	-0.204811	-0.0258711	-2.59772	-2.34509
TP53I3	TP53I3	1	-0.418338	-0.312328	-0.0172005	-4.43256
BLM	BLM	1	0.63152	-2.03464	-1.1596	-2.6252
TADA1	TADA1	1	-1.06653	-1.97555	-0.200665	-1.95143
TNRC6B	TNRC6B	1	-1.0979	-0.235207	-1.87144	-1.99515
ARID4A	ARID4A	1	-2.11384	-3.28068	-1.25337	1.43986
METTL16	METTL16	1	0.0649663	-4.58484	-0.0194251	-0.69559
GTPBP5	GTPBP5	1	-0.76964	0.276185	-0.188098	-4.55809
LOC100507557	LOC100507557	1	-0.138084	-1.64113	0.235049	-3.69559
PDCD7	PDCD7	1	0.508052	-0.736024	-2.16452	-2.84759
C8orf59	C8orf59	1	-1.10983	-1.49219	-3.85148	1.20165
PEX13	PEX13	1	-5.21337	-0.695722	0.451297	0.20165
AMMECR1	AMMECR1	1	-0.194179	-0.546703	-2.28246	-2.23616
HIPK1	HIPK1	1	1.08431	-0.879876	0.230376	-5.69559
UFSP1	UFSP1	1	0.0560881	-1.15789	-2.02836	-2.13488
KIAA0090	KIAA0090	1	-0.505028	-3.58484	-0.331369	-0.847593
MRTO4	MRTO4	1	-0.505028	-3.58484	-0.331369	-0.847593
POLA2	POLA2	1	-1.66318	0.594055	-2.29858	-1.90899
LOC439994	LOC439994	1	-1.60007	0.419755	-1.30128	-2.80806
DHRS3	DHRS3	1	-0.386521	-3.54134	-0.118484	-1.2896
CEP120	CEP120	1	-2.89144	1.26704	0.718208	-4.43256
UHRF2	UHRF2	1	-0.386521	0.959692	-1.98424	-3.93006
FAM72B	FAM72B	1	-2.25696	-0.98038	-2.70822	0.567444
THEM4	THEM4	1	-0.438272	-0.771188	-0.0658035	-4.11063
KCNQ1OT1	KCNQ1OT1	1	-0.179425	-4.26881	0.376281	-1.33102
IBA57	IBA57	1	-1.95464	-0.326104	-1.01498	-2.18463
TP53RK	TP53RK	1	-1.21767	-3.99009	0.974998	-1.24933
ZBTB3	ZBTB3	1	-0.502402	-2.00479	-0.99514	-2.01752
NUBPL	NUBPL	1	-1.3389	-4.80723	-1.00834	1.62453
MASTL	MASTL	1	1.17157	1.34542	-3.74457	-4.31708
KIF21A	KIF21A	1	-0.520882	-0.744221	-1.40508	-2.88824
ABCE1	ABCE1	1	-2.27477	-2.83323	-1.42264	0.936678
ANAPC10	ANAPC10	1	-2.27477	-2.83323	-1.42264	0.936678
RRM2B	RRM2B	1	-0.362516	-2.59964	-3.45238	0.815372
HAUS4	HAUS4	1	0.950816	-3.49911	-1.12326	-1.93006
MIR4707	MIR4707	1	0.950816	-3.49911	-1.12326	-1.93006
ZNF337	ZNF337	1	-0.507658	-5.15515	-2.0785	2.11562
PPP1R11	PPP1R11	1	0.688931	-3.14427	-0.176881	-3.01752
YEATS4	YEATS4	1	0.0181915	-0.371412	-0.459918	-4.84759
TET1	TET1	1	1.84758	-5.87762	0.721542	-2.37366
C20orf3	C20orf3	1	-0.788706	-0.233764	-1.45841	-3.21016
POLR3C	POLR3C	1	-1.44078	-2.74012	0.801857	-2.31708
RNF115	RNF115	1	-1.44078	-2.74012	0.801857	-2.31708
KIAA0664L3	KIAA0664L3	1	-1.62841	-4.15515	-1.80853	1.89387
ZNF10	ZNF10	1	-0.798335	-4.0498	-1.85545	0.993709
C20orf4	C20orf4	1	-1.0095	-0.288156	-1.39927	-3.01752
YY1	YY1	1	-1.81127	0.325973	-0.746407	-3.49396
CTPS2	CTPS2	1	0.846551	-0.5148	-3.17937	-2.88824
EDC3	EDC3	1	-1.97633	-1.94688	-4.382	2.54568
TRAFD1	TRAFD1	1	0.0345549	-0.516554	-2.61781	-2.65997
DTX2	DTX2	1	-0.398676	-1.39542	-0.956263	-3.01752
TMCO1	TMCO1	1	1.21768	0.662314	-5.18935	-2.46293
MADD	MADD	1	-0.961834	-1.8597	-1.82789	-1.13488
KRR1	KRR1	1	-1.6227	1.2356	-2.85148	-2.55809
SMG5	SMG5	1	-0.901786	-0.581163	-2.36492	-1.97312
TMEM79	TMEM79	1	-0.901786	-0.581163	-2.36492	-1.97312
MRPL32	MRPL32	1	0.267754	-4.61459	-0.171923	-1.30327
PSMA2	PSMA2	1	0.267754	-4.61459	-0.171923	-1.30327
MRPS22	MRPS22	1	-1.24814	-0.7504	-2.11135	-1.71374
40609	40609	1	0.34996	-3.64496	-3.02836	0.498182
SNRNP70	SNRNP70	1	0.328001	-6.19955	-0.0418625	0.0857695
DNAJC13	DNAJC13	1	-1.6227	-1.99498	-3.56486	1.34662
DMTF1	DMTF1	1	0.423597	0.34831	-4.47663	-2.13488
PITPNB	PITPNB	1	-0.374469	-0.999876	-0.386295	-4.11063
TTC28-AS1	TTC28-AS1	1	-0.374469	-0.999876	-0.386295	-4.11063
FAM134A	FAM134A	1	-0.0860537	-2.88667	-0.415295	-2.49396
MOSPD3	MOSPD3	1	-1.04727	-0.0728437	-3.22999	-1.54178
RPUSD3	RPUSD3	1	0.120528	-1.61835	-1.18435	-3.21016
FBXO30	FBXO30	1	-0.138084	-1.6997	-0.389169	-3.69559
PSAP	PSAP	1	0.590297	-1.93276	-2.51379	-2.08678
DPH3	DPH3	1	-1.41587	-1.6997	-0.0635062	-2.76959
RXRB	RXRB	1	-0.317978	-2.3108	-0.285134	-3.06332
SLC39A7	SLC39A7	1	-0.317978	-2.3108	-0.285134	-3.06332
GPR89A	GPR89A	1	-0.450872	-1.89577	-4.382	0.744033
TMEM131	TMEM131	1	-2.71087	-2.17718	1.03465	-2.13488
ABHD2	ABHD2	1	-1.58332	-1.02962	-3.98424	0.597192
ZYX	ZYX	1	-0.00577715	-1.65265	-0.131659	-4.21016
DCAF11	DCAF11	1	-2.44582	-4.39219	-0.227418	1.05662
TRIB3	TRIB3	1	0.911979	-1.90953	-0.183102	-4.84759
CISH	CISH	1	0.726347	-5.29266	-2.34805	0.862065
MAPKAPK3	MAPKAPK3	1	0.726347	-5.29266	-2.34805	0.862065
CENPL	CENPL	1	-1.8508	0.524113	-1.92465	-2.80806
STX12	STX12	1	-0.401119	-3.26881	-1.14011	-1.27605
PCBP1-AS1	PCBP1-AS1	1	0.208091	-2.01467	0.0341153	-4.31708
FRG1B	FRG1B	1	1.25074	-4.95162	-0.547098	-1.84759
COX7B	COX7B	1	-0.617005	0.537699	-3.82012	-2.21016
RFT1	RFT1	1	-0.221986	0.301294	-1.98859	-4.21016
SF1	SF1	1	-0.192062	0.725264	-1.22742	-5.43256
XRCC2	XRCC2	1	-0.689811	-2.7566	-0.341075	-2.34509
ELP2	ELP2	1	-1.33423	-2.36666	-0.146171	-2.2896
GPATCH8	GPATCH8	1	-1.80479	-1.73602	-0.437434	-2.15954
EIF1AX	EIF1AX	1	-1.20055	-0.703693	0.590552	-4.84759
ARPC4	ARPC4	1	0.900122	-1.17441	-0.881517	-5.01752
TADA3	TADA3	1	0.900122	-1.17441	-0.881517	-5.01752
CNBP	CNBP	1	-2.32957	-1.27474	0.317563	-2.88824
HELLS	HELLS	1	-0.575023	-2.41165	-0.877476	-2.31708
SUV39H1	SUV39H1	1	-2.21337	0.486952	-1.8876	-2.59125
NOB1	NOB1	1	-2.82433	-0.18972	-1.01055	-2.18463
ACADM	ACADM	1	-0.0704146	0.00990515	-0.473579	-5.69559
ZNF280D	ZNF280D	1	-0.364899	-2.438	-0.325852	-3.11063
F11R	F11R	1	-1.15036	-2.35406	-0.215892	-2.52567
ITCH	ITCH	1	-1.37207	-4.36666	-1.78185	1.26093
YME1L1	YME1L1	1	0.800515	0.925219	-3.74457	-4.31708
DNAJC19	DNAJC19	1	-2.7602	-0.0923311	-0.289154	-3.21016
SNRPG	SNRPG	1	0.855789	1.18739	-5.96696	-2.43256
CISD2	CISD2	1	-0.430764	-1.19955	-5.40508	0.675969
GALK2	GALK2	1	0.690079	0.499156	-2.85943	-4.69559
GABPB1	GABPB1	1	0.3929	0.870573	-4.65884	-2.97312
DARS2	DARS2	1	-2.17106	0.524113	-1.92465	-2.80806
CWC27	CWC27	1	-1.31567	-3.58484	-0.170686	-1.33102
SREK1IP1	SREK1IP1	1	-1.31567	-3.58484	-0.170686	-1.33102
ALAS1	ALAS1	1	-5.02073	0.230904	-0.493542	-1.13488
RAB11A	RAB11A	1	-5.21337	0.57029	-0.320356	-1.55809
ATF2	ATF2	1	1.13914	-1.7817	-1.96267	-3.93006
C2orf56	C2orf56	1	0.17567	-2.842	-2.26124	-1.6252
CEBPZ	CEBPZ	1	0.17567	-2.842	-2.26124	-1.6252
BPGM	BPGM	1	-1.04727	-0.288156	0.468068	-5.69559
SNAI1	SNAI1	1	-0.113837	-0.164749	-4.25075	-2.04024
SHFM1	SHFM1	1	-0.572267	-3.21086	-1.86342	-0.930055
UBXN8	UBXN8	1	-1.43576	-3.06	0.282777	-2.37366
C16orf46	C16orf46	1	-0.502402	-1.45136	-2.1744	-2.46293
RSBN1L	RSBN1L	1	-0.202678	0.27821	-4.29319	-2.37366
SNRNP35	SNRNP35	1	1.13071	-7.61459	-2.23515	2.1066
CDCA5	CDCA5	1	-0.602875	-2.17718	0.0888412	-3.93006
ZFPL1	ZFPL1	1	-0.602875	-2.17718	0.0888412	-3.93006
TAF1	TAF1	1	-1.10186	0.539388	-4.65884	-1.44766
PCYT1A	PCYT1A	1	0.39431	-1.86863	-5.55192	0.313399
CKLF	CKLF	1	-0.37207	-4.74012	0.272811	-1.88824
CKLF-CMTM1	CKLF-CMTM1	1	-0.37207	-4.74012	0.272811	-1.88824
FASTK	FASTK	1	-3.62841	0.876599	-0.428538	-3.55809
LINC00167	LINC00167	1	-1.66318	-2.82451	-0.453888	-1.80806
ARHGAP11A	ARHGAP11A	1	0.0145298	-0.377774	-2.91633	-3.49396
NUBP1	NUBP1	1	-0.747709	-4.41819	0.139574	-1.75073
LOC284801	LOC284801	1	0.519723	-3.37937	1.08263	-5.01752
WWP1	WWP1	1	-1.90525	-2.47845	0.00376451	-2.43256
FOSB	FOSB	1	-1.60007	-1.65265	0.454506	-4.01752
RHOU	RHOU	1	-0.994665	-1.88214	-2.31488	-1.6252
KIAA0319L	KIAA0319L	1	-1.35776	-4.77328	0.217209	-0.919486
NCDN	NCDN	1	-1.35776	-4.77328	0.217209	-0.919486
MESDC2	MESDC2	1	-0.425781	-0.0271207	-0.69039	-5.69559
UBE3A	UBE3A	1	-1.28828	-1.89121	-2.03735	-1.64248
TAF13	TAF13	1	-0.0626582	-4.09102	-0.00392403	-2.76959
MIR1538	MIR1538	1	-1.32957	-1.89121	-1.80853	-1.90899
NFAT5	NFAT5	1	-1.32957	-1.89121	-1.80853	-1.90899
BPTF	BPTF	1	0.178945	-1.64496	-0.478161	-5.01752
MRPL42	MRPL42	1	-0.850802	-2.23955	-1.23257	-2.65997
GADD45A	GADD45A	1	1.12987	-2.18832	-2.23515	-3.69559
LOC641298	LOC641298	1	0.711723	-4.44466	-0.455393	-2.80806
POM121C	POM121C	1	0.191972	0.774149	-4.89984	-3.06332
LZTR1	LZTR1	1	1.6918	-3.37937	-2.56486	-2.76959
MTCH1	MTCH1	1	-0.187837	-0.523591	-0.616124	-5.69559
WIBG	WIBG	1	-1.13808	-0.794407	-0.244231	-4.84759
DPY19L2P3	DPY19L2P3	1	-3.87777	-1.16337	-1.5487	-0.447663
MIR933	MIR933	1	0.607414	-1.7817	-1.96267	-3.93006
CDC20	CDC20	1	-0.263615	-1.23665	-1.63818	-3.93006
POLH	POLH	1	-0.322602	-2.29266	-2.47053	-1.99515
XPO5	XPO5	1	-0.322602	-2.29266	-2.47053	-1.99515
40607	40607	1	-2.08999	-1.82017	-1.05549	-2.13488
CPEB3	CPEB3	1	-2.08999	-1.82017	-1.05549	-2.13488
RCE1	RCE1	1	-0.735325	-2.52007	-0.692164	-3.15954
EHD4	EHD4	1	-1.12996	-0.363498	-2.88354	-2.73212
LOC728407	LOC728407	1	-0.324919	-1.03968	-2.78942	-2.97312
PARG	PARG	1	-0.324919	-1.03968	-2.78942	-2.97312
C19orf28	C19orf28	1	-4.51823	0.597303	-1.64503	-1.57457
ZNF442	ZNF442	1	-0.343595	-5.34157	0.970521	-2.43256
LOC400027	LOC400027	1	0.521014	0.623023	-5.45238	-2.84759
TMEM41B	TMEM41B	1	-0.608511	-3.95162	-1.20446	-1.40281
DNAJC1	DNAJC1	1	-1.18363	-3.91415	-0.737223	-1.35931
TIMM23	TIMM23	1	-0.196299	-1.17164	-2.94988	-2.88824
FAM208B	FAM208B	1	-0.131984	-4.77328	-3.41676	1.1066
ZMYM5	ZMYM5	1	-0.80479	-4.11209	-0.831798	-1.49396
MRPL39	MRPL39	1	0.55796	0.761178	-5.55192	-3.01752
DCAF8	DCAF8	1	-0.0511011	-5.07027	-0.369171	-1.76959
PRPF40B	PRPF40B	1	-0.101864	-5.07027	0.332468	-2.43256
CREM	CREM	1	-0.355392	-1.36034	-3.68685	-1.88824
FADD	FADD	1	-1.57778	0.388229	-3.98424	-2.13488
SYS1	SYS1	1	-7.02073	0.0625466	0.0146775	-0.366467
AFF1	AFF1	1	-0.779142	-4.09102	0.589822	-3.06332
PFDN5	PFDN5	1	-1.10584	-0.0780147	-4.18935	-1.97312
ATG16L2	ATG16L2	1	-3.32029	0.909629	-2.00613	-2.93006
TUBB3	TUBB3	1	-4.35776	-0.421471	0.537814	-3.11063
FAM86A	FAM86A	1	-3.8508	-0.487021	-3.42854	0.408746
GPR89B	GPR89B	1	-1.12996	-2.61459	-4.35928	0.744033
TMEM14B	TMEM14B	1	-0.327241	-0.568371	-4.35928	-2.21016
NSUN5P1	NSUN5P1	1	-0.468699	-3.74012	-0.309427	-2.97312
C16orf95	C16orf95	1	-2.17106	-6.19955	0.117471	0.740705
CTDSPL2	CTDSPL2	1	0.416678	-0.633494	-4.86742	-2.43256
TRPC1	TRPC1	1	-1.55584	-4.67599	-2.52007	1.2185
RRN3	RRN3	1	0.541515	-5.95162	-0.132863	-1.99515
ARPC4-TTLL3	ARPC4-TTLL3	1	-0.481569	-1.17441	-0.881517	-5.01752
CCDC50	CCDC50	1	-3.45594	-0.292658	-3.12087	-0.722898
POMZP3	POMZP3	1	-1.36729	-1.19392	-0.739055	-4.31708
SPATS2L	SPATS2L	1	-1.29281	-4.7077	0.348084	-1.97312
DUSP5P	DUSP5P	1	-1.20481	-1.60336	-2.39927	-2.43256
C14orf149	C14orf149	1	-5.35776	0.0566605	-1.03509	-1.31708
JKAMP	JKAMP	1	-5.35776	0.0566605	-1.03509	-1.31708
HMGN4	HMGN4	1	0.132402	-5.87762	0.831167	-2.76959
PARP4	PARP4	1	-1.0588	-4.67599	-0.975571	-0.984095
NUMB	NUMB	1	-2.07431	-1.3108	-2.17937	-2.13488
CXCR4	CXCR4	1	-2.36729	1.46623	-4.31488	-2.49396
CYBASC3	CYBASC3	1	-5.90525	1.93872	0.363532	-4.11063
TMEM138	TMEM138	1	-5.90525	1.93872	0.363532	-4.11063
CARHSP1	CARHSP1	1	-0.639906	-2.5485	-0.604388	-3.93006
MTO1	MTO1	1	0.726347	-0.0702652	-4.89984	-3.49396
NET1	NET1	1	0.762816	-5.29266	-0.617808	-2.59125
C3orf19	C3orf19	1	-0.17733	-2.44466	-2.68685	-2.46293
PHPT1	PHPT1	1	-1.80479	-5.55569	-1.06926	0.654907
ZNF747	ZNF747	1	-0.237184	-3.25703	-1.75936	-2.52567
SF3A2	SF3A2	1	0.452302	-3.77328	-0.622873	-3.84759
TMBIM4	TMBIM4	1	-0.0899901	-6.19955	0.806888	-2.31708
ZC3HAV1	ZC3HAV1	1	2.00487	0.174404	-4.96696	-5.01752
ADAM17	ADAM17	1	-1.68088	-2.842	-1.25075	-2.04024
PPM1G	PPM1G	1	-0.24594	-4.55569	-0.325852	-2.69559
DHCR24	DHCR24	1	-0.583322	-4.13346	-1.17937	-1.93006
RPS4X	RPS4X	1	0.390077	-0.681879	-8.35928	0.815372
LRRC46	LRRC46	1	-1.84414	-1.66427	-1.97126	-2.37366
MRPL10	MRPL10	1	-1.84414	-1.66427	-1.97126	-2.37366
OCEL1	OCEL1	1	-1.13808	-0.454714	-5.00172	-1.26263
C14orf43	C14orf43	1	-0.940354	-2.0498	-0.320356	-4.55809
NIT1	NIT1	1	-0.512933	0.646726	-4.83571	-3.21016
PFDN2	PFDN2	1	-0.512933	0.646726	-4.83571	-3.21016
WDR55	WDR55	1	-0.497166	-0.257034	-4.50129	-2.73212
MRPL55	MRPL55	1	0.364416	-4.842	-1.4315	-2.08678
MIR3180-1	MIR3180-1	1	-0.677912	-2.08061	-1.47053	-3.76959
MIR3180-2	MIR3180-2	1	-0.677912	-2.08061	-1.47053	-3.76959
MIR3180-3	MIR3180-3	1	-0.677912	-2.08061	-1.47053	-3.76959
ANP32B	ANP32B	1	-3.49717	-1.70369	-1.05321	-1.75073
FNBP4	FNBP4	1	-0.164821	0.998283	-5.50129	-3.37366
HERC4	HERC4	1	-4.60569	-1.06512	-1.4197	-0.951429
ACAT2	ACAT2	1	-3.65149	-2.06512	-0.308066	-2.01752
LOC100131067	LOC100131067	1	-0.0151029	-5.80723	1.20916	-3.43256
ZCCHC9	ZCCHC9	1	-0.0151029	-5.80723	1.20916	-3.43256
NUP54	NUP54	1	-4.5613	-0.53599	-1.17192	-1.7887
CEP95	CEP95	1	0.170743	-5.39219	0.160361	-3.01752
MMACHC	MMACHC	1	-0.0320428	-0.251181	-4.74457	-3.06332
SHMT2	SHMT2	1	-2.29281	-1.94688	-0.672775	-3.21016
SAR1A	SAR1A	1	-0.976333	-2.18832	-1.89984	-3.06332
SCAND1	SCAND1	1	-6.60569	-0.171642	1.48308	-2.84759
MKLN1	MKLN1	1	0.582899	-1.6878	-4.42854	-2.6252
CWC15	CWC15	1	-1.82433	-0.117399	-3.96696	-2.26263
KDM4D	KDM4D	1	-1.82433	-0.117399	-3.96696	-2.26263
WNK1	WNK1	1	0.219269	-5.95162	-3.07387	0.619106
TFG	TFG	1	-3.65149	-1.89577	-1.35085	-1.31708
FAM72A	FAM72A	1	-3.08213	-1.02213	-2.72992	-1.38816
PDCD6IP	PDCD6IP	1	-2.12996	-1.57019	-1.67628	-2.84759
AHCY	AHCY	1	-0.350661	-0.597777	-5.18935	-2.08678
DAAM1	DAAM1	1	-2.62841	-3.40513	-3.75936	1.5618
LDHB	LDHB	1	0.82998	-1.66039	-4.74457	-2.65997
AEN	AEN	1	0.487067	-4.47163	-0.804686	-3.49396
LASP1	LASP1	1	-1.35776	-7.02962	-0.254676	0.357521
PSMG1	PSMG1	1	-1.81127	-0.388977	-2.89984	-3.21016
MED24	MED24	1	-1.68088	0.521551	-4.57792	-2.59125
PYGB	PYGB	1	-1.6988	-3.95162	-2.82789	0.132229
HAX1	HAX1	1	-3.8508	-0.796536	-1.92048	-1.7887
C21orf33	C21orf33	1	0.908038	0.237163	-5.65884	-3.84759
TM2D3	TM2D3	1	-0.583322	-3.59964	-5.18935	0.988106
ZNF675	ZNF675	1	-0.286018	-5.02962	-4.42854	1.3488
SREBF1	SREBF1	1	-5.90525	-2.99009	-1.64503	2.1079
C1orf144	C1orf144	1	-4.21337	-0.400267	-0.510652	-3.31708
LOC100129518	LOC100129518	1	-4.0511	-2.06512	-0.308066	-2.01752
MRPL24	MRPL24	1	-1.36252	-1.63731	-2.96696	-2.49396
TRMT12	TRMT12	1	-1.27477	0.0495652	-4.47663	-2.76959
DUX4L3	DUX4L3	1	-2.37687	-2.05489	-2.79703	-1.24933
DUX4L5	DUX4L5	1	-2.37687	-2.05489	-2.79703	-1.24933
DUX4L6	DUX4L6	1	-2.37687	-2.05489	-2.79703	-1.24933
DUX4L7	DUX4L7	1	-2.37687	-2.05489	-2.79703	-1.24933
ALDH9A1	ALDH9A1	1	-0.103853	-2.26881	-2.09718	-4.01752
LOC440700	LOC440700	1	-0.103853	-2.26881	-2.09718	-4.01752
HMMR	HMMR	1	-0.202678	-4.91415	-0.755649	-2.65997
ERGIC2	ERGIC2	1	-2.28376	-2.12809	0.305172	-4.43256
C1GALT1C1	C1GALT1C1	1	-2.02826	-0.21513	-6.55192	0.253945
LOC100132273	LOC100132273	1	-0.202678	-0.451355	-4.96696	-2.93006
NDUFA6	NDUFA6	1	-0.202678	-0.451355	-4.96696	-2.93006
MIR181A2HG	MIR181A2HG	1	-3.32029	0.189545	-3.88354	-1.59125
CCBL1	CCBL1	1	-3.67495	-0.579328	-1.99295	-2.40281
LRRC8A	LRRC8A	1	-3.67495	-0.579328	-1.99295	-2.40281
FAM21A	FAM21A	1	-1.35302	-3.43136	-5.11135	1.23987
SYPL1	SYPL1	1	-1.23937	-3.13346	-1.97126	-2.31708
PFDN1	PFDN1	1	-0.148309	0.0448156	-7.77431	-0.817846
WASH5P	WASH5P	1	-0.837506	-1.57384	-1.08781	-5.21016
SUOX	SUOX	1	-2.52887	-0.875368	-3.42854	-1.88824
TIMM8A	TIMM8A	1	-2.20481	-1.5485	-2.39927	-2.59125
FDPS	FDPS	1	-1.17943	-0.282176	-1.87546	-5.43256
THG1L	THG1L	1	-1.1963	-0.0884125	-4.60439	-2.88824
NOA1	NOA1	1	-1.29735	-2.67599	-2.52639	-2.31708
TMEM66	TMEM66	1	-0.857497	-4.49911	-0.277126	-3.21016
DUX4	DUX4	1	-2.37687	-2.05489	-3.16945	-1.24933
SMC2	SMC2	1	0.219269	0.458663	-5.60439	-3.93006
MSH5	MSH5	1	0.453654	-6.29266	0.189547	-3.21016
MSH5-C6orf26	MSH5-C6orf26	1	0.453654	-6.29266	0.189547	-3.21016
C9orf16	C9orf16	1	-0.299628	-1.33846	-4.45238	-2.76959
EXOSC8	EXOSC8	1	0.778014	-8.19955	1.11747	-2.55809
ZBTB25	ZBTB25	1	-1.83751	-4.64496	0.311381	-2.69559
CEPT1	CEPT1	1	-0.840818	-0.309284	-4.68685	-3.06332
DRAM2	DRAM2	1	-0.840818	-0.309284	-4.68685	-3.06332
ZWINT	ZWINT	1	0.587835	-2.20519	-4.31488	-2.97312
PRPSAP2	PRPSAP2	1	-0.888014	-1.56292	-2.25075	-4.21016
HADHA	HADHA	1	-0.850802	-2.40513	-0.64503	-5.01752
HADHB	HADHB	1	-0.850802	-2.40513	-0.64503	-5.01752
DUX2	DUX2	1	-2.37687	-2.71573	-2.57792	-1.24933
PIF1	PIF1	1	-0.374469	-4.7077	-1.65884	-2.18463
ACIN1	ACIN1	1	-1.80479	-2.87762	-1.8876	-2.37366
FLJ31813	FLJ31813	1	-1.35302	-3.74012	-5.11135	1.23987
ABT1	ABT1	1	-0.575023	-6.87762	-2.13046	0.608191
NFYC	NFYC	1	0.278481	-6.02962	-0.320356	-2.93006
IP6K2	IP6K2	1	-4.43576	0.899142	-3.68685	-1.80806
EIF3C	EIF3C	1	-0.518227	-3.37937	-2.20446	-2.93006
EIF3CL	EIF3CL	1	-0.518227	-3.37937	-2.20446	-2.93006
ATM	ATM	1	-1.36252	-6.02962	-0.314881	-1.34509
DCP1A	DCP1A	1	-1.53423	-0.796536	-4.40508	-2.31708
CCDC163P	CCDC163P	1	-0.0320428	-0.251181	-5.71542	-3.06332
LOC100129716	LOC100129716	1	-4.39624	-1.842	0.430259	-3.26263
PDCD4	PDCD4	1	0.0291211	-3.29266	-5.89984	0.0752388
FAM135A	FAM135A	1	0.884158	-0.157889	-6.89984	-2.93006
MTCH2	MTCH2	1	-1.81127	-5.39219	0.8256	-2.73212
C7orf64	C7orf64	1	0.286094	-4.29266	-2.65192	-2.46293
PEX1	PEX1	1	0.286094	-4.29266	-2.65192	-2.46293
NKTR	NKTR	1	1.54786	-5.24535	-3.80469	-1.6252
RCOR3	RCOR3	1	-0.357762	-5.74012	-1.18935	-1.84759
BAG3	BAG3	1	-1.32957	-1.14156	-1.97126	-4.69559
DUX4L2	DUX4L2	1	-2.12187	-2.90493	-2.86742	-1.24933
CLSPN	CLSPN	1	1.09994	-2.99009	-3.85148	-3.43256
MTMR3	MTMR3	1	-0.701808	-3.18832	-2.70106	-2.59125
ZMYM1	ZMYM1	1	-0.510293	-2.06512	-4.86742	-1.76959
C9orf167	C9orf167	1	-0.379278	0.0352692	-5.55192	-3.31708
SLC25A13	SLC25A13	1	-1.47126	-5.02962	-0.26256	-2.46293
BCL2L2	BCL2L2	1	-4.60569	-0.91646	-1.31215	-2.40281
BCL2L2-PABPN1	BCL2L2-PABPN1	1	-4.60569	-0.91646	-1.31215	-2.40281
FAM32A	FAM32A	1	0.713982	-2.31691	-5.11135	-2.52567
CASP8	CASP8	1	-1.05494	-5.55569	0.586169	-3.26263
AP4B1	AP4B1	1	0.209693	-1.09364	-5.27181	-3.26263
PSKH1	PSKH1	1	-0.76964	-4.07027	-1.87144	-2.84759
MPP5	MPP5	1	-4.0511	-1.47503	-1.06236	-2.97312
FIBCD1	FIBCD1	1	-3.90525	-1.49911	-4.86742	0.622727
MAP2K1	MAP2K1	1	0.494972	-2.13346	-5.00172	-3.01752
RBBP4	RBBP4	1	-1.15036	-0.18274	-5.18935	-3.15954
MKRN3	MKRN3	1	0.741931	-1.5775	-3.41676	-5.43256
NDUFS4	NDUFS4	1	0.342677	-3.82451	-7.18935	0.959762
ALPK1	ALPK1	1	-1.41587	-0.958757	-4.35928	-3.01752
NIT2	NIT2	1	-5.79834	-1.38898	-0.287813	-2.2896
DCLRE1B	DCLRE1B	1	0.209693	-1.09364	-5.65884	-3.26263
KPNA2	KPNA2	1	-3.8508	-0.975547	-1.5487	-3.43256
LOC729444	LOC729444	1	-3.49717	-3.0498	-1.56811	-1.71374
RACGAP1	RACGAP1	1	-1.71695	-4.77328	-1.39927	-1.97312
APOC1	APOC1	1	-4.90525	-4.91415	-0.266518	0.206483
CDC123	CDC123	1	-2.42578	-3.32918	-0.306707	-3.84759
NUDT5	NUDT5	1	-2.42578	-3.32918	-0.306707	-3.84759
FOXN2	FOXN2	1	-0.677912	-4.17718	-3.06465	-2.01752
CD59	CD59	1	-1.01698	-2.02462	-4.52639	-2.37366
DNAJC25	DNAJC25	1	-1.57778	-5.11209	-0.750096	-2.52567
DNAJC25-GNG10	DNAJC25-GNG10	1	-1.57778	-5.11209	-0.750096	-2.52567
TMED7	TMED7	1	-0.320288	-6.29266	-0.0418625	-3.31708
TMED7-TICAM2	TMED7-TICAM2	1	-0.320288	-6.29266	-0.0418625	-3.31708
CCDC121	CCDC121	1	-1.65732	-4.77328	-0.881517	-2.65997
GPN1	GPN1	1	-1.65732	-4.77328	-0.881517	-2.65997
FAM160A2	FAM160A2	1	-0.0039192	-2.13346	-4.80469	-3.06332
PLDN	PLDN	1	0.198441	-4.77328	-6.18935	0.720574
TTC19	TTC19	1	-2.3389	-1.09889	-4.65884	-1.95143
ARMC10	ARMC10	1	-0.144211	-2.4853	-4.93301	-2.49396
FBXL13	FBXL13	1	-0.144211	-2.4853	-4.93301	-2.49396
GSR	GSR	1	-1.81779	-4.64496	-1.52322	-2.08678
STK38	STK38	1	-1.43576	0.108791	-5.77431	-2.97312
ARFGAP2	ARFGAP2	1	-0.213373	-2.15515	-4.89984	-2.80806
ZNF777	ZNF777	1	-1.35776	-1.77748	-4.45238	-2.49396
ACTR2	ACTR2	1	0.0649663	-7.39219	-0.621183	-2.13488
SLC25A21	SLC25A21	1	-4.60569	-0.43966	-1.20446	-3.84759
LOC650368	LOC650368	1	-0.364899	-2.13346	-4.83571	-2.76959
ZNF643	ZNF643	1	-4.0511	-4.29266	0.116458	-1.93006
ZSWIM7	ZSWIM7	1	-2.3389	-1.09889	-4.77431	-1.95143
OGFOD2	OGFOD2	1	0.390077	-2.13885	-5.31488	-3.11063
NFKBIE	NFKBIE	1	-2.27477	-4.29266	-1.44938	-2.21016
MYADM	MYADM	1	0.0755484	-0.603358	-6.45238	-3.26263
ADAL	ADAL	1	-3.87777	0.813774	-4.29319	-2.88824
LCMT2	LCMT2	1	-3.87777	0.813774	-4.29319	-2.88824
PNKP	PNKP	1	-0.410933	0.73488	-7.77431	-2.80806
SLC7A8	SLC7A8	1	-3.45594	-4.61459	-4.07387	1.83735
RTCD1	RTCD1	1	-0.453405	-2.65265	-5.27181	-1.99515
TAGLN2	TAGLN2	1	1.66636	-0.577496	-8.03735	-3.43256
ZNF638	ZNF638	1	-1.73533	-4.67599	-1.69394	-2.31708
MAFA	MAFA	1	-2.5396	-2.60709	-1.5944	-3.69559
GBAP1	GBAP1	1	-3.7728	-0.35877	-4.11135	-2.21016
PRIM2	PRIM2	1	-3.47641	0.652201	-4.71542	-2.93006
NT5M	NT5M	1	-0.60569	-5.87762	-0.843575	-3.15954
CAND1	CAND1	1	-4.60569	-2.17718	0.402276	-4.11063
VIM	VIM	1	0.572975	-2.32303	-4.65884	-4.11063
SPACA5	SPACA5	1	-5.35776	0.698297	-4.20953	-1.65997
ZNF182	ZNF182	1	-5.35776	0.698297	-4.20953	-1.65997
ERCC4	ERCC4	1	-5.08213	-1.17718	-1.0306	-3.26263
TMEM50A	TMEM50A	1	-2.32957	-1.54491	-0.988588	-5.69559
FNBP1	FNBP1	1	-5.79834	-1.88667	-0.194368	-2.73212
AP1AR	AP1AR	1	-0.388944	-2.18274	-5.03735	-3.01752
MEX3C	MEX3C	1	-1.22631	-1.8376	-4.50129	-3.06332
DAG1	DAG1	1	-1.58332	-3.13346	-5.22999	-0.732116
UROD	UROD	1	-0.119861	-1.23376	-5.77431	-3.6252
PIAS1	PIAS1	1	0.123931	-2.49911	-5.40508	-2.97312
NPAT	NPAT	1	-1.36252	-7.61459	-0.324476	-1.46293
APH1A	APH1A	1	-2.20481	-4.58484	-1.45238	-2.52567
FKBP14	FKBP14	1	-1.52354	-0.267333	-5.22999	-3.76959
UTP14A	UTP14A	1	-3.21337	-2.44466	-1.21972	-3.93006
PTPLAD1	PTPLAD1	1	-3.65149	-1.46484	-1.46749	-4.31708
KIAA1598	KIAA1598	1	-2.91919	-3.22227	0.0722225	-4.84759
IER2	IER2	1	-0.729173	-2.21086	-4.93301	-3.11063
STX10	STX10	1	-0.729173	-2.21086	-4.93301	-3.11063
PPP1R15B	PPP1R15B	1	-0.683849	0.158004	-6.35928	-4.11063
PSMB2	PSMB2	1	1.1542	-0.178568	-7.55192	-4.43256
LOC285074	LOC285074	1	-3.26584	-1.49911	-1.69394	-4.55809
BPNT1	BPNT1	1	-1.04727	-4.87762	-6.55192	1.35535
SEC22A	SEC22A	1	-3.17943	-4.64496	-0.879495	-2.43256
CCDC87	CCDC87	1	-1.54499	-1.93745	-4.96696	-2.69559
CCS	CCS	1	-1.54499	-1.93745	-4.96696	-2.69559
TAP2	TAP2	1	-1.53423	-3.91415	-3.01943	-2.69559
ATF7	ATF7	1	-3.37687	0.974129	-5.60439	-3.15954
AGSK1	AGSK1	1	-1.39624	-2.21655	-3.45238	-4.11063
LOC727849	LOC727849	1	-1.39624	-2.21655	-3.45238	-4.11063
RNF123	RNF123	1	0.522304	-7.61459	-1.51379	-2.6252
RSBN1	RSBN1	1	-0.171062	-5.02962	-0.827894	-5.21016
CRELD1	CRELD1	1	0.260043	-4.31691	-3.35928	-3.84759
ARL2BP	ARL2BP	1	-1.39624	-7.02962	-4.16945	1.32456
DCPS	DCPS	1	-1.6928	-0.999876	-5.27181	-3.31708
TIMM44	TIMM44	1	-4.5613	-0.480159	-0.814311	-5.43256
ALDH6A1	ALDH6A1	1	-2.12996	-1.52007	-4.382	-3.26263
RAB40C	RAB40C	1	-0.277015	-6.29266	-0.66057	-4.11063
DNAJC17	DNAJC17	1	-2.41587	0.0256592	-5.11135	-3.84759
CYBA	CYBA	1	-1.37207	-2.26291	-5.45238	-2.2896
C14orf142	C14orf142	1	-6.28376	-2.13885	-1.15715	-1.80806
UBR7	UBR7	1	-6.28376	-2.13885	-1.15715	-1.80806
DUS3L	DUS3L	1	1.43186	-3.30473	-5.96696	-3.55809
SNHG11	SNHG11	1	-1.81127	-1.87762	-4.93301	-2.84759
URM1	URM1	1	-0.376871	-0.478449	-6.11135	-4.55809
METTL3	METTL3	1	-5.90525	-0.693737	-1.46749	-3.6252
THUMPD3	THUMPD3	1	0.540242	-4.17718	-2.09249	-6.01752
RARS	RARS	1	-3.72305	0.742966	-5.35928	-3.43256
GFPT1	GFPT1	1	-1.25254	-4.07027	-2.92465	-3.55809
LCOR	LCOR	1	-2.90525	-1.77328	-4.47663	-2.65997
C14orf34	C14orf34	1	1.74746	-4.64496	-6.03735	-2.88824
YBX1	YBX1	1	-0.0998784	0.350236	-7.77431	-4.31708
LACTB	LACTB	1	-1.04727	-4.36666	-3.5391	-3.06332
VAMP3	VAMP3	1	-1.40112	-7.19955	0.792376	-4.21016
RABEPK	RABEPK	1	-0.239368	-6.87762	-0.597724	-4.31708
HSPA6	HSPA6	1	-0.408473	-0.670118	-7.18935	-3.76959
HBG2	HBG2	1	3.26101	-5.61459	-7.35928	-2.34509
DYNLL2	DYNLL2	1	-1.65149	-4.22227	-2.45238	-3.76959
NSFP1	NSFP1	1	-2.63991	-6.49911	-2.77431	-0.19097
AQR	AQR	1	-0.413397	-2.92342	-5.65884	-3.21016
KARS	KARS	1	-0.523541	-0.283669	-5.77431	-5.69559
TERF2IP	TERF2IP	1	-0.523541	-0.283669	-5.77431	-5.69559
LINC00338	LINC00338	1	-5.51823	-4.36666	-0.386295	-2.01752
LBH	LBH	1	0.308695	-7.39219	-0.839639	-4.43256
EXOC4	EXOC4	1	-0.450872	-7.61459	0.89988	-5.21016
C22orf29	C22orf29	1	1.18058	-0.677948	-8.03735	-4.84759
GNB1L	GNB1L	1	1.18058	-0.677948	-8.03735	-4.84759
PDE8A	PDE8A	1	-2.25696	-3.93276	-5.50129	-0.69559
LOC388152	LOC388152	1	-1.28376	-3.87762	-3.56486	-3.69559
HBG1	HBG1	1	3.26062	-5.34157	-7.77431	-2.6252
ZNF83	ZNF83	1	-0.0978953	-5.29266	-4.47663	-2.6252
DHPS	DHPS	1	-0.327241	-5.55569	-3.14011	-3.55809
TCIRG1	TCIRG1	1	-5.35776	-1.0498	-3.88354	-2.31708
ANKRD20A5P	ANKRD20A5P	1	-0.263615	-3.82451	-4.22999	-4.31708
ZSWIM1	ZSWIM1	1	-6.79834	-3.47163	-1.27181	-1.13488
SEC14L1	SEC14L1	1	-5.51823	-4.36666	-0.802769	-2.01752
HIPK3	HIPK3	1	-2.02073	0.135842	-6.89984	-3.93006
FAM18B1	FAM18B1	1	-0.59167	-6.02962	-2.47053	-3.6252
NT5C	NT5C	1	-3.11384	-3.47163	-3.26124	-2.88824
KIAA1324L	KIAA1324L	1	-0.961834	-2.55569	-4.05549	-5.43256
MAU2	MAU2	1	-0.198422	-5.39219	-5.14982	-2.31708
SUGP1	SUGP1	1	-0.198422	-5.39219	-5.14982	-2.31708
CTR9	CTR9	1	-4.90525	-4.91415	-1.24553	-1.99515
NIPSNAP3A	NIPSNAP3A	1	-1.6227	-7.39219	0.647051	-4.69559
CPNE8	CPNE8	1	-1.81127	-2.73194	-5.14982	-3.37366
NDUFS7	NDUFS7	1	0.209693	-3.69175	-7.35928	-2.23616
PDXK	PDXK	1	-4.43576	-3.06	-2.85148	-2.73212
RNF41	RNF41	1	0.0126955	-2.50606	-7.55192	-3.06332
DUSP5	DUSP5	1	-2.58332	-0.330726	-6.89984	-3.31708
PLEKHA8P1	PLEKHA8P1	1	-0.476407	-3.02962	-5.50129	-4.21016
GTF2H2	GTF2H2	1	-6.79834	-1.18553	-0.0589226	-5.21016
GTF2H2B	GTF2H2B	1	-6.79834	-1.18553	-0.0589226	-5.21016
GTF2H2C	GTF2H2C	1	-6.79834	-1.18553	-0.0589226	-5.21016
GTF2H2D	GTF2H2D	1	-6.79834	-1.18553	-0.0589226	-5.21016
GOLGA2	GOLGA2	1	1.73583	-4.39219	-5.22999	-5.43256
SWI5	SWI5	1	1.73583	-4.39219	-5.22999	-5.43256
APRT	APRT	1	-3.17943	-6.61459	-0.903948	-2.65997
MSH3	MSH3	1	-4.90525	-2.51305	-3.35928	-2.59125
PRMT5	PRMT5	1	-0.707845	-6.29266	-1.85148	-4.55809
UBE2Q2P2	UBE2Q2P2	1	-1.90525	-3.74012	-3.44041	-4.43256
UBE2Q2P3	UBE2Q2P3	1	-1.90525	-3.74012	-3.44041	-4.43256
C2orf29	C2orf29	1	-2.55041	-3.69175	-2.61781	-4.69559
ANO6	ANO6	1	-0.82433	-3.02962	-5.50129	-4.21016
GSTA4	GSTA4	1	-1.49717	-6.11209	-0.77056	-5.21016
YES1	YES1	1	-1.61701	-5.95162	-2.82012	-3.21016
SUPT16H	SUPT16H	1	-4.6988	-5.39219	-1.06695	-2.52567
SCAMP3	SCAMP3	1	-6.43576	-5.34157	-0.0692563	-2.01752
YLPM1	YLPM1	1	-0.379278	-0.635399	-8.03735	-4.84759
KIAA1797	KIAA1797	1	-3.39624	-2.91415	-5.31488	-2.31708
PGD	PGD	1	0.901113	-8.19955	-0.949884	-5.69559
UTP11L	UTP11L	1	-1.35302	0.391974	-7.77431	-5.21016
MIR3675	MIR3675	1	2.17854	-5.87762	-7.18935	-3.11063
RNF139	RNF139	1	-6.02073	0.145857	-4.60439	-3.55809
PPP6R3	PPP6R3	1	-6.28376	-0.145622	-4.68685	-3.21016
STAG2	STAG2	1	-0.801559	-1.40839	-6.45238	-5.69559
FAM138A	FAM138A	1	1.63629	-5.07027	-7.77431	-3.31708
FAM138F	FAM138F	1	1.63629	-5.07027	-7.77431	-3.31708
MEAF6	MEAF6	1	-1.9122	-7.87762	0.521074	-5.43256
C17orf61	C17orf61	1	-3.30191	-6.11209	-1.09718	-4.21016
C17orf61-PLSCR3	C17orf61-PLSCR3	1	-3.30191	-6.11209	-1.09718	-4.21016
SPDYC	SPDYC	1	2.9477	-6.39219	-8.03735	-3.26263
CR1L	CR1L	1	-0.0511011	-3.87762	-6.45238	-4.43256
UBXN1	UBXN1	1	-0.536912	-3.82451	-6.35928	-4.21016
NAA25	NAA25	1	-2.8508	-7.87762	0.636492	-5.01752
SEMA4D	SEMA4D	1	-5.35776	-4.99009	-1.89984	-2.88824
PPIL2	PPIL2	1	0.633909	-4.91415	-6.45238	-4.43256
TIMMDC1	TIMMDC1	1	-1.27926	-6.61459	-5.18935	-2.2896
HDAC3	HDAC3	1	-5.08213	-5.34157	-2.17937	-3.01752
RELL2	RELL2	1	-5.08213	-5.34157	-2.17937	-3.01752
RPL23AP82	RPL23AP82	1	-3.0511	-2.79016	-4.89984	-5.01752
CARD6	CARD6	1	-2.38652	-3.32918	-5.83571	-4.21016
LOC100506334	LOC100506334	1	-0.654405	-4.52712	-4.89984	-5.69559
CCDC124	CCDC124	1	-3.45594	-2.27474	-6.03735	-4.01752
APIP	APIP	1	-6.02073	-5.34157	0.372044	-5.21016
C3orf33	C3orf33	1	-3.23065	-7.61459	-0.443396	-5.01752
TOR1AIP2	TOR1AIP2	1	-2.10584	-3.95162	-6.27181	-4.31708
RHAG	RHAG	1	1.2997	-6.11209	-8.35928	-3.49396
KIAA0020	KIAA0020	1	-5.79834	0.0471924	-8.35928	-2.84759
RAP1A	RAP1A	1	-1.25254	-6.87762	-5.22999	-4.11063
GTF3C3	GTF3C3	1	-4.96183	-1.97073	-8.35928	-2.34509
EPS15L1	EPS15L1	1	-0.686827	-7.39219	-5.65884	-4.21016
STMN3	STMN3	1	-4.35776	-3.87762	-6.18935	-4.43256
ZCCHC3	ZCCHC3	1	-5.43576	-3.29266	-6.11135	-4.01752
TIA1	TIA1	1	0.0200189	-7.39219	-7.35928	-4.31708
RAB3IP	RAB3IP	1	-5.14626	-3.97073	-5.45238	-4.69559
MTR	MTR	1	0.530019	-6.87762	-8.03735	-5.01752
CHRM3	CHRM3	1	-3.72305	-6.61459	-5.35928	-3.76959
MYD88	MYD88	1	0.135777	-6.87762	-8.35928	-4.43256
LOC100506433	LOC100506433	1	-4.39624	-6.39219	-5.50129	-4.21016
SYT1	SYT1	1	-3.39624	-5.87762	-8.35928	-3.37366
FLVCR1	FLVCR1	1	0.361536	-7.87762	-8.03735	-5.69559
FLVCR1-AS1	FLVCR1-AS1	1	0.361536	-7.87762	-8.03735	-5.69559
LOC440173	LOC440173	1	-2.62841	-7.61459	-5.00172	-6.01752
LOC170425	LOC170425	1	-2.29281	-6.74012	-7.55192	-4.84759
RNU5F-1	RNU5F-1	1	-5.60569	-5.55569	-6.03735	-4.84759
GJB7	GJB7	1	-5.21337	-6.19955	-6.55192	-4.55809
PDXDC2P	PDXDC2P	1	-6.43576	-6.61459	-4.93301	-5.21016
NDUFA4	NDUFA4	2	3.06009	1.13919		2.9979
LOC284385	LOC284385	2				2.34113
ZNF561	ZNF561	2				2.34113
ADM	ADM	2		2.44228	2.00541	2.5665
HIST1H3G	HIST1H3G	2		4.20393	-1.44041	4.07259
CD99L2	CD99L2	2				2.26904
MAFB	MAFB	2				2.26093
SGPL1	SGPL1	2				2.23515
JUP	JUP	2				2.20889
JMJD8	JMJD8	2				2.1846
CHMP2B	CHMP2B	2				2.18338
SLFN5	SLFN5	2		1.36413		2.93085
ACO2	ACO2	2		2.52411	0.937641	2.95905
PHF5A	PHF5A	2		2.52411	0.937641	2.95905
ONECUT2	ONECUT2	2				2.12841
HIST1H4C	HIST1H4C	2	1.79252		1.65962	2.78823
ELF3	ELF3	2		2.1403	1.00541	2.93668
HIST1H2BB	HIST1H2BB	2		1.40222	1.87195	2.7432
HIST1H3C	HIST1H3C	2		2.55534	1.52222	1.85746
C12orf43	C12orf43	2		1.65298	0.527945	3.66548
CELSR3	CELSR3	2				1.92206
RABGGTA	RABGGTA	2			1.43026	2.41084
HIST4H4	HIST4H4	2		1.80643	0.493254	3.38975
RPS24	RPS24	2	2.63182	0.787716		2.23396
TMEM177	TMEM177	2				1.86818
CTGF	CTGF	2		0.092773	2.60488	2.7622
TMEM222	TMEM222	2	1.30495			2.2794
LOC100506649	LOC100506649	2	2.34632		0.82498	2.15865
RPLP0	RPLP0	2	2.34632		0.82498	2.15865
ALDOA	ALDOA	2	0.919831		1.65823	2.7357
DSCAM-AS1	DSCAM-AS1	2				1.75727
SPNS1	SPNS1	2				1.75232
LOC646626	LOC646626	2				1.74237
APOC2	APOC2	2				1.72057
LOC100130275	LOC100130275	2		1.35312		2.07392
TANK	TANK	2				1.7104
MNT	MNT	2				1.64959
GRTP1	GRTP1	2				1.64604
C2CD4A	C2CD4A	2				1.63353
THOC7	THOC7	2				1.63353
LOC100129794	LOC100129794	2		0.723036	2.65614	1.51581
SLC33A1	SLC33A1	2	0.198441	2.09794		2.58981
CCDC132	CCDC132	2				1.57867
CXCR7	CXCR7	2				1.57307
MYO1E	MYO1E	2		2.96457	-0.704639	2.34552
TBX3	TBX3	2		0.961584	0.792376	2.82876
C19orf80	C19orf80	2			0.969961	2.04992
TMEM139	TMEM139	2				1.50408
DGAT2	DGAT2	2				1.50212
EPB41L4A-AS1	EPB41L4A-AS1	2	0.902105	2.56055		0.993709
ZNF440	ZNF440	2	0.693518			2.26788
SP110	SP110	2				1.47834
CREBZF	CREBZF	2	0.994223			1.95546
FABP1	FABP1	2				1.46226
C21orf2	C21orf2	2			1.12	1.74403
LOC100506994	LOC100506994	2		-0.760756		3.62182
PARP2	PARP2	2	1.33462	2.00686		0.922061
RPPH1	RPPH1	2	1.33462	2.00686		0.922061
VAMP1	VAMP1	2		1.03167	1.83886	1.39187
KRT8	KRT8	2		0.547806		2.28626
EGLN3	EGLN3	2	0.717365			2.09753
SLC13A5	SLC13A5	2			1.19339	1.60453
FBXW9	FBXW9	2				1.39611
CSNK2A1	CSNK2A1	2	0.368725		1.4392	2.35969
SRI	SRI	2				1.37909
TALDO1	TALDO1	2				1.36834
NR0B2	NR0B2	2			1.36054
TAMM41	TAMM41	2	0.140824			2.57213
PRPF38B	PRPF38B	2	0.606198			2.06995
WHSC2	WHSC2	2	0.177308	1.90701		1.91617
ADAT2	ADAT2	2				1.32233
PEX3	PEX3	2				1.32233
FIGNL1	FIGNL1	2				1.3201
VPS28	VPS28	2				1.30891
HNRNPH3	HNRNPH3	2	1.62313	0.845529		1.43369
B3GALTL	B3GALTL	2				1.29537
RPL36	RPL36	2	1.61287	-0.350925		2.6091
ARMC1	ARMC1	2	0.974569	0.760454		2.1079
ZFP64	ZFP64	2	0.409725			2.1373
C17orf75	C17orf75	2	0.747457	1.30477		1.75892
C11orf65	C11orf65	2	0.951774		0.810024	2.03641
NDUFB11	NDUFB11	2	0.477789	0.76407		2.51484
MRPS7	MRPS7	2	0.884158	0.859796		1.97259
GGA3	GGA3	2	0.884158	0.859796		1.96405
MKNK2	MKNK2	2	1.75461			0.710402
RAD17	RAD17	2	1.1077	0.955903		1.63174
TAF9	TAF9	2	1.1077	0.955903		1.63174
TM4SF5	TM4SF5	2			0.771295	1.68811
ACTR8	ACTR8	2		0.626206		1.81062
TSPAN3	TSPAN3	2				1.2137
IFRD1	IFRD1	2	1.62433	-0.023375		2.03233
DDX3Y	DDX3Y	2			0.264606	2.15491
CBR4	CBR4	2				1.20889
CCDC77	CCDC77	2		0.592429	1.03626	1.93085
ZNF614	ZNF614	2	-0.030151			2.38762
TMBIM6	TMBIM6	2		1.32009	0.460106	1.75397
HIATL1	HIATL1	2	0.19521			2.15115
PCNP	PCNP	2		1.19331	-0.360685	2.67597
JUNB	JUNB	2	1.77855	0.932309		0.783382
MIR1908	MIR1908	2		1.19599		1.12203
C19orf48	C19orf48	2	1.89067		-0.470532	2.03097
LMBRD2	LMBRD2	2	0.761725			1.51581
SKP2	SKP2	2	0.761725			1.51581
H1F0	H1F0	2		-0.572014	1.79206	2.18338
PALMD	PALMD	2				1.11947
CYP51A1	CYP51A1	2	-0.142166			2.35535
TRNP1	TRNP1	2	-0.423296		1.77579	1.92939
KRT19	KRT19	2	0.07379		-0.412369	3.62001
ZNF652	ZNF652	2				1.09362
KIF13B	KIF13B	2				1.09101
GLOD4	GLOD4	2				1.05662
RNMTL1	RNMTL1	2				1.05662
POLG2	POLG2	2		1.37173	0.054353	1.74237
TARS	TARS	2	0.446878	2.19196		0.52164
LOC729156	LOC729156	2	-0.080169			2.17724
HNRNPK	HNRNPK	2	0.986767		-0.002823	2.1599
RMI1	RMI1	2	0.986767		-0.002823	2.1599
COX16	COX16	2		-0.295666		2.37265
KLHL11	KLHL11	2		0.73488	0.417158	1.93958
PFKFB3	PFKFB3	2	0.385832		1.79174	0.901345
MAOB	MAOB	2			1.01305
ERGIC3	ERGIC3	2			0.757719	1.26557
HERPUD2	HERPUD2	2				1.00207
ENO1	ENO1	2	1.42083		-0.229992	1.8122
CALD1	CALD1	2				0.985297
TRIM59	TRIM59	2	1.33315			0.626338
SERPINB9	SERPINB9	2	1.65405		-0.633057	1.90729
GSTK1	GSTK1	2	1.21688			0.717191
MBD5	MBD5	2	0.214489		0.693972	1.97683
ORC4	ORC4	2	0.214489		0.693972	1.97683
LOC100505687	LOC100505687	2	0.776934	1.14918		0.898361
YPEL5	YPEL5	2			0.938787
EIF4H	EIF4H	2	-0.348302			2.22446
APOA2	APOA2	2			-0.229992	2.10401
FOXRED1	FOXRED1	2				0.936678
SRPR	SRPR	2				0.936678
REV3L	REV3L	2	1.44212			0.36186
LOC100129046	LOC100129046	2			0.900468
CLDN4	CLDN4	2		0.043626		1.74403
TXNDC11	TXNDC11	2		0.688434		1.08314
ZNF2	ZNF2	2	0.172387	0.81726		1.66372
SLC38A6	SLC38A6	2				0.880327
TRMT5	TRMT5	2				0.880327
RPL30	RPL30	2	1.54976	-0.868631		1.95546
ENO1-AS1	ENO1-AS1	2	1.04357		-0.229992	1.8122
HBXIP	HBXIP	2	0.461744			1.28626
F2	F2	2			-0.270487	2.00207
RIPK2	RIPK2	2				0.865125
TAF4B	TAF4B	2	0.648157	1.26091		0.640693
MAD2L1	MAD2L1	2	0.55796			1.13983
BIN3	BIN3	2			0.848349
DHODH	DHODH	2	-0.611337	0.650639		2.48631
COX8A	COX8A	2	-0.418338			2.09492
MDH1	MDH1	2	0.504141	-0.027121		2.0214
WDPCP	WDPCP	2	0.504141	-0.027121		2.0214
TMEM128	TMEM128	2	-0.947479			2.60545
ABCF1	ABCF1	2	0.727465			0.916172
AKR1C2	AKR1C2	2	0.810052			0.821685
NPRL3	NPRL3	2	-0.037734			1.66196
SOCS4	SOCS4	2		0.876599		0.740705
WDHD1	WDHD1	2		0.876599		0.740705
KAZALD1	KAZALD1	2		1.22304	-0.751945	1.93813
TRA2B	TRA2B	2	0.664605	0.32107		1.41293
C9orf150	C9orf150	2		0.689195	0.340297	1.35099
PIM1	PIM1	2	0.172387			1.40665
MATR3	MATR3	2	0.016362	1.44791		0.874265
BTG2	BTG2	2		-0.019639		1.57307
LOC730227	LOC730227	2		-0.019639		1.57307
BRK1	BRK1	2	0.959412		-0.270487	1.62634
SEPT7L	SEPT7L	2	0.140824	0.710345		1.46226
NR5A1	NR5A1	2			0.764846
ABHD4	ABHD4	2			0.793643	0.720574
MAVS	MAVS	2			0.754467
CLASP1	CLASP1	2				0.753971
RBM10	RBM10	2	0.043566	-0.301703		2.51484
STAG1	STAG1	2		1.0847	-0.08898	1.26093
ITPR1	ITPR1	2	0.231938	-0.561112		2.57587
CIRBP	CIRBP	2	2.06629		-0.291841	0.462262
NAT10	NAT10	2	0.231938		1.36524	0.633533
KBTBD4	KBTBD4	2	-0.719994	0.616635		2.32567
NDUFS3	NDUFS3	2	-0.719994	0.616635		2.32567
DUSP12	DUSP12	2			0.724204
FOXA2	FOXA2	2			-0.196884	1.64248
BUB1	BUB1	2	0.53514			0.901345
MPDU1	MPDU1	2	0.01453	0.993361		1.13477
COX5A	COX5A	2	-0.481569			1.90878
FAM96B	FAM96B	2				0.710402
C12orf41	C12orf41	2	0.926666			0.466297
MIR1292	MIR1292	2			0.696007
NOP56	NOP56	2			0.696007
RPS14	RPS14	2	0.735273		0.456108	0.862065
MOSPD1	MOSPD1	2			0.684436
LOC100506776	LOC100506776	2	0.070267			1.28854
NUP205	NUP205	2	0.018192			1.34003
UVRAG	UVRAG	2	0.430484	-0.511298		2.10919
ATE1	ATE1	2		-0.038416	0.233182	1.8311
SLC2A6	SLC2A6	2				0.67248
VSNL1	VSNL1	2			0.668631
METTL2A	METTL2A	2		-0.028371		1.3488
CTDSP1	CTDSP1	2	-0.785511			2.10531
CDK5	CDK5	2				0.658439
MBLAC1	MBLAC1	2	-0.526205			1.84202
TGOLN2	TGOLN2	2	-0.951054		0.449689	2.47333
LOC401109	LOC401109	2				0.651367
KAT6B	KAT6B	2	-0.329566		0.696685	1.57867
IFI35	IFI35	2		0.005023		1.28398
ZNF222	ZNF222	2			0.632955
PARL	PARL	2		-0.961143		2.22208
CCT2	CCT2	2				0.62994
C15orf41	C15orf41	2	-0.070415	0.080062		1.86053
TOMM7	TOMM7	2	0.768263	-0.55209		1.62273
TNFRSF21	TNFRSF21	2		0.324994	0.525659	0.985297
GPR107	GPR107	2	0.07379			1.1499
TBPL1	TBPL1	2	0.880139		0.337692	0.611838
TXNRD1	TXNRD1	2	0.242933	0.153599		1.42956
KCNMB3	KCNMB3	2				0.608191
EME2	EME2	2		0.835938	-0.018312	1.00485
MRPS34	MRPS34	2		0.835938	-0.018312	1.00485
ZNF271	ZNF271	2	-0.423296	1.19331		1.04318
ZSCAN30	ZSCAN30	2	-0.423296	1.19331		1.04318
NCOA7	NCOA7	2	-0.345947		1.06384	1.08839
PAFAH1B2	PAFAH1B2	2	-0.121874			1.32456
CHTF8	CHTF8	2			0.597827
CIRH1A	CIRH1A	2			0.597827
CYCS	CYCS	2	0.956552		0.003765	0.796263
HIST1H2BI	HIST1H2BI	2		2.35384	-1.16945	0.571196
CDK13	CDK13	2			0.583972
FRS2	FRS2	2			-0.065803	1.22803
CCT7	CCT7	2		0.356	0.487782	0.886364
ADK	ADK	2	0.948899		-0.797033	1.57494
FBXO36	FBXO36	2			0.461702	0.686385
TRIP12	TRIP12	2			0.461702	0.686385
PRR12	PRR12	2				0.571196
GATA2	GATA2	2	0.582899	-0.300191		1.41711
ZFP36L2	ZFP36L2	2	0.307199			0.824832
ARL6IP1	ARL6IP1	2	1.22799		1.81471	-1.34509
ARL16	ARL16	2			1.23785	-0.110628
HGS	HGS	2			1.23785	-0.110628
SERPINA10	SERPINA10	2				0.552337
SRRT	SRRT	2		0.082382	1.08108	0.478337
CCNL2	CCNL2	2	0.831022	-0.126746		0.936678
LOC148413	LOC148413	2	0.831022	-0.126746		0.936678
PET117	PET117	2			0.546864
ATPIF1	ATPIF1	2	0.003489		-0.425584	2.0593
CDKN2AIPNL	CDKN2AIPNL	2	-0.381688			1.46024
WBP1	WBP1	2			-0.032846	1.10919
PQBP1	PQBP1	2		-0.855252	1.27099	1.1968
TIMM17B	TIMM17B	2		-0.855252	1.27099	1.1968
SURF6	SURF6	2	0.142503		-0.03397	1.49818
CCL14-CCL15	CCL14-CCL15	2			0.534785
CCL15	CCL15	2			0.534785
SLC26A1	SLC26A1	2			-0.683318	1.73403
TAOK3	TAOK3	2	-0.142166	-0.145622		1.8513
RPS19BP1	RPS19BP1	2		0.05666		0.985297
ZNF564	ZNF564	2	-0.732246			1.77364
RNF7	RNF7	2	-0.704823		1.20773	1.02414
ZNF41	ZNF41	2		0.000124		1.01315
MTRNR2L6	MTRNR2L6	2				0.506044
THADA	THADA	2	1.09475		1.24203	-0.827694
GLA	GLA	2	-1.12591	0.113335		2.51289
HNRNPH2	HNRNPH2	2	-1.12591	0.113335		2.51289
MAP3K8	MAP3K8	2		1.48301	-0.518497	0.533228
LOC100130987	LOC100130987	2			0.497928
DENND4A	DENND4A	2		0.277198		0.717191
TRAPPC8	TRAPPC8	2	-0.074309	-0.05489		1.61911
SPATA13	SPATA13	2			0.49013
AGFG1	AGFG1	2			0.477564
ZBTB45	ZBTB45	2	0.384414		-0.776192	1.81853
PRPF3	PRPF3	2		0.885924	-1.40799	1.93668
PLIN2	PLIN2	2			0.470448
C14orf38	C14orf38	2				0.470322
TATDN2	TATDN2	2	0.530019			0.39611
GSDMD	GSDMD	2				0.462262
PFKFB2	PFKFB2	2	-0.228479	0.772714		0.834231
THAP5	THAP5	2	0.615897	-0.212284		0.965475
SRD5A3	SRD5A3	2	-1.02073			1.93231
PROS1	PROS1	2	-0.01885			0.924996
COMMD1	COMMD1	2		-1.73194		2.63443
SNTA1	SNTA1	2				0.450087
DNAJB9	DNAJB9	2	0.592755	-0.212284		0.965475
JUN	JUN	2		0.873924	1.12907	-0.659966
LOC100507495	LOC100507495	2			0.447274
SDCBP2	SDCBP2	2			0.447274
SOAT2	SOAT2	2			0.446469
CTAGE5	CTAGE5	2		-1.6878	1.86261	1.15241
LOC100288846	LOC100288846	2		-1.6878	1.86261	1.15241
SEC63	SEC63	2		0.931022	0.155439	0.235147
MOGS	MOGS	2	0.431857	-0.679912		1.56556
ZNF398	ZNF398	2	0.724106		0.367794	0.206483
ZNF425	ZNF425	2	0.724106		0.367794	0.206483
BLCAP	BLCAP	2		-1.19392		2.05394
MCM7	MCM7	2	0.052521	0.73488		0.502118
XRN2	XRN2	2		0.63808		0.2113
WDR44	WDR44	2	-0.515578			1.34003
KCNE2	KCNE2	2				0.408746
TRIB1	TRIB1	2	1.2914	-0.184133		0.111765
DNAJB11	DNAJB11	2	0.305702	0.49045		0.41711
TBCCD1	TBCCD1	2	0.305702	0.49045		0.41711
AP4M1	AP4M1	2	-0.032043	0.73488		0.502118
ZNF26	ZNF26	2		-0.717749	-0.188098	2.09883
ZNF813	ZNF813	2			0.393106
MST1P2	MST1P2	2	-1.09394		1.8602	0.412934
ORC6	ORC6	2	0.360094		0.965468	-0.147154
VPS35	VPS35	2	0.360094		0.965468	-0.147154
PEX14	PEX14	2	0.463088			0.322332
[truncated: 7,073 more rows]

## Sheet: Table C - Seq Stats
Table C - Illumina sequencing statistics
Summary of uniquely mapped sequencing reads for each biological replicate.
Factor	Antibody	Cell Line	Total Reads	Uniquely Mapped Reads	Unique Mapping Rate
Input	none	K562	126007656	104591819	0.83
Input	none	K562	109745112	91160835	0.83
		Totals:	235752768	195752654
TBP	sc-204	K562	97896951	60581579	0.62
TBP	sc-204	K562	181420753	132655896	0.73
TBP	sc-204	K562	200167837	115213419	0.58
		Totals:	479485541	308450894
TFIIB	sc-225	K562	64473390	43727825	0.68
TFIIB	sc-225	K562	129513614	80930721	0.62
		Totals:	193987004	124658546
Pol II	sc-899	K562	40833504	31260456	0.77
Pol II	sc-899	K562	119799682	88431598	0.74
		Totals:	160633186	119692054
TFIIB	sc-225	HeLa-S3	62249055	41815431	0.67
TFIIB	sc-225	HeLa-S3	185240056	123002393	0.66
		Totals:	247489111	164817824
TFIIB	sc-225	HepG2	78313847	50505201	0.64
TFIIB	sc-225	HepG2	264530278	172112282	0.65
		Totals:	342844125	222617483
TFIIB	sc-225	MCF7	25615261	14780271	0.58
TFIIB	sc-225	MCF7	120958757	28600410	0.24
		Totals:	146574018	43380681

## Sheet: Table D - hg18RefSeqTSS
Table D - hg18RefSeqTSS (5' most)
Gene_ID	Name	Chromosome	Strand	TSS coordinate
NR_015380	A1BG-AS1	chr19	+	63555147
NM_144670	A2ML1	chr12	+	8866416
NM_023928	AACS	chr12	+	124115877
NM_001086	AADAC	chr3	+	153014550
NM_207365	AADACL2	chr3	+	152934393
NM_001103169	AADACL3	chr1	+	12698704
NM_001013630	AADACL4	chr1	+	12627152
NM_001166579	AANAT	chr17	+	71961027
NM_015423	AASDHPPT	chr11	+	105453501
NM_012138	AATF	chr17	+	32380287
NR_027255	AATK-AS1	chr17	+	76753901
NM_020686	ABAT	chr16	+	8675944
NM_152701	ABCA13	chr7	+	48208388
NR_003574	ABCA17P	chr16	+	2330923
NM_019112	ABCA7	chr19	+	991101
NM_001163941	ABCB5	chr7	+	20621769
NM_007188	ABCB8	chr7	+	150356442
NM_019898	ABCC1	chr16	+	15950934
NM_001198934	ABCC10	chr6	+	43503269
NR_003088	ABCC13	chr21	+	14567990
NM_000392	ABCC2	chr10	+	101532452
NM_00114470	ABCC3	chr17	+	46067216
NR_003569	ABCC6P1	chr16	+	18490070
NM_000033	ABCD1	chrX	+	152643516
NM_001122674	ABCD3	chr1	+	94656520
NM_001040876	ABCE1	chr4	+	146238605
NM_001090	ABCF1	chr6_qbl_hap2	+	1786022
NM_018358	ABCF3	chr3	+	185386556
NM_207627	ABCG1	chr21	+	42492867
NM_022169	ABCG4	chr11	+	118524959
NM_022437	ABCG8	chr2	+	43919606
NM_032604	ABHD1	chr2	+	27200160
NM_018394	ABHD10	chr3	+	113180517
NR_026690	ABHD11-AS1	chr7	+	72787334
NM_181814	ABHD12B	chr14	+	50408627
NM_032859	ABHD13	chr13	+	107668763
NM_015407	ABHD14A	chr3	+	51984081
NR_037192	ABHD14A-ACY1	chr3	+	51984081
NM_080622	ABHD16B	chr20	+	61963009
NM_007011	ABHD2	chr15	+	87432384
NM_022060	ABHD4	chr14	+	22136986
NM_016006	ABHD5	chr3	+	43707378
NM_020676	ABHD6	chr3	+	58198298
NM_005759	ABI2	chr2	+	203901247
NM_016428	ABI3	chr17	+	44642587
NM_007313	ABL1	chr9	+	132579088
NM_014945	ABLIM3	chr5	+	148501246
NM_001091	ABP1	chr7	+	150180505
NM_013375	ABT1	chr6	+	26705149
NR_033429	ABTB1	chr3	+	128874470
NM_001093	ACACB	chr12	+	108061584
NM_001136538	ACAD10	chr12	+	110608239
NM_014384	ACAD8	chr11	+	133628643
NR_033426	ACAD9	chr3	+	130081022
NM_000016	ACADM	chr1	+	75962630
NM_000017	ACADS	chr12	+	119647953
NM_001609	ACADSB	chr10	+	124758418
NM_000018	ACADVL	chr17	+	7063876
NM_001135	ACAN	chr15	+	87147677
NM_014716	ACAP1	chr17	+	7180571
NM_000019	ACAT1	chr11	+	107497467
NM_005891	ACAT2	chr6	+	160102978
NM_001135704	ACBD4	chr17	+	40565492
NM_020039	ACCN2	chr12	+	48737753
NM_020321	ACCN3	chr7	+	150376537
NM_182847	ACCN4	chr2	+	220087135
NM_001127219	ACCS	chr11	+	44044304
NM_001031854	ACCSL	chr11	+	44026106
NM_000789	ACE	chr17	+	58908153
NM_001010887	ACER2	chr9	+	19398924
NM_018367	ACER3	chr11	+	76249564
NM_138326	ACMSD	chr2	+	135312655
NM_020186	ACN9	chr7	+	96583840
NM_002197	ACO1	chr9	+	32374600
NM_001098	ACO2	chr22	+	40195074
NM_001037161	ACOT1	chr14	+	73073680
NM_015547	ACOT11	chr1	+	54786394
NM_00116094	ACOT13	chr6	+	24775241
NM_006821	ACOT2	chr14	+	73105524
NM_152331	ACOT4	chr14	+	73128162
NM_001037162	ACOT6	chr14	+	73153300
NM_001142807	ACOXL	chr2	+	111206620
NR_024080	ACP1	chr2	+	254868
NM_152282	ACPL2	chr3	+	142433371
NM_001134194	ACPP	chr3	+	133518900
NM_033068	ACPT	chr19	+	55985483
NM_001097	ACR	chr22	+	49523517
NM_052957	ACRC	chrX	+	70714598
NM_030924	ACSBG2	chr19	+	6086709
NM_025149	ACSF2	chr17	+	45858517
[truncated: 23,472 more rows]
